# Supplementary material for: Sources of variation and establishment of Russian reference intervals for major hormones and tumor markers
Source: PLoS One. 2021 Jan 7;16(1):e0234284. doi: 10.1371/journal.pone.0234284 (PMC7790266; doi:10.1371/journal.pone.0234284)
Supplement: S1 Dataset — (XLSX) [file pone.0234284.s001.xlsx]

## Sheet: Row data
Sqn	City	Age	Sex	BMI	AbnCirc	AFP	CEA	CA19-9	CA125	CA15-3	Insulin	Cortisol	GH	PRL	LH	FSH	TβhCG	Estradiol	Prog	SHBG	Testo	PTH	TSH	FT4	FT3	TT4	TT3	TPOAb	TgAb	Menstruation	MensCyc	DrkLvl	SmkLvl	ExerLvl
1	1	29	0	19.3772	78	2.55	1.2	6.4	5	5.8	3.94	408.332	0.04	7.36	1.89	2.35		102.788	3.8172	45	12.5614	27.5	2.935	11.8404		98.2	1.88	355.2	22.81			0	0	0
2	1	27	1	18.9619	62	1.21	0.4	6.9	6.1	5.7	6.91	193.13	1.28	12.54	4.73	4.3	0.04	3.671	0.92249		1.8044	40.6	1.555	11.3256	5.40672	107.3	1.78	0.8	0.9	regular	28	3	0	2
3	1	27	0	25.9043	72	1.69	2	2.5	5.9	12.9	4.94	493.861	0.29	7.01	2.16	1.13		179.879	3.62634	20.4	14.7475	21.9	1.812	9.3951	5.89824	77.79	1.54	0.4	0.9			0	0	1
4	1	22	1	18.6122	67	2.91	0.6	5	14.2	9.6	6.46	477.307	2.46	19.23	5.09	4.12	0.04	873.698	36.2952		2.9842	45.7	1.742	10.8108	5.48352	110.82	1.82	0.5	0.9	regular	28	0	0	0
5	1	22	0	23.8087	81	2.53	0.7	1.8	4.9	17.9	4.94	320.044	0.03	9.78	2.53	1.19		183.55	3.11738	43.5	19.5708	28.6	2.728	9.2664	4.73088	83.64	1.52	6.8	2.03			1	0	0
6	1	22	1	21.4536	70	1.8	1.2	5.2	10.6	8.1	5.22	270.382	1.49	5.11	2.3	2.7	0.03	671.793	44.5022		2.2902	34.9	1.054	7.5933		61.79	1.54	0.4	0.9	regular	28	0	0	0
7	1	25	0	26.4721	89	1.19	0.5	2.6	19.5	9.7	5.21	598.703	0.02	8.82	3.26	1.57		113.801	5.75761	22.4	16.6907	39.9		9.6525	5.89824	86.88	1.81	1.3	0.9			0	0	0
8	1	23	1	21.6041	71	2.02	0.9	22	23.5	4.8	3.9	474.548	0.21	11.58	4.47	2.73		741.542	56.2401		1.8044	34.4		10.0386	5.5296	90.11	1.65	0.8	0.9	regular	28	2	0	0
9	1	25	0	20.9042	75	1.55	1.7	17.5	8.7	10.5	4.48	507.656	0.05	6.86	4.35	6.37		110.13	4.51702	32.4	14.7822	40.2	2.095	11.0682	5.13024	109.09	1.6	0.4	0.9			0	0	1
10	1	33	1	20.5761	74	1.9	0.4	5.1	3.4	8.6	3.19	281.418	7.47	7.21	1.78	4.31	0	84.433	2.41756		0.7981	24.7	0.538	8.4942		124.39	2.24	0.5	0.9	HRT		0	0	0
11	1	25	1	25.2525	66	1.43	0.9	9.3	24.8	16.8	5.02	499.379	0.51	15.07	4.52	4.94	0.27	282.667	2.70385		1.0063	31.7	1.707	10.9395	5.71392	101.87	1.97	0.6	0.9	regular	28	0	0	0
12	1	18	1	26.6728	82	2.05	0.9	4.1	11.1	12.8	13.28	333.839	0.04	8.26	22.85	7.96	0.05	392.797	2.95833		1.735	41.2	2.043	9.6525	5.2992	82.12	1.81	1	1	regular	28	0	0	0
13	1	27	0	24.2803	88	1.49	1.4	0.8	8.3	10.3	5.23	383.501	0.03	4.76	2.3	3.31		73.42	3.08557	20.2	10.1324	18.7	1.554	13.7709	5.80608	113.26	1.58	0.3	0.9			0	0	1
14	1	21	1	25.3906	78	2.01	1.2	3.8	17.2	5.3	7.66	565.595	0.65	13.23	2.87	3.59	0.02	176.208	6.20295		2.8454	30.3	1.595	11.0682		91.94	2.36	44.5	46.01			0	1	0
15	1	29	0	22.9926	84	5.31	2.5	4.4	14.1	17.1	2.61	322.803	1.4	4.09	2.9	1.86		205.576	2.38575	34.2	17.9746	38.1	1.34	9.2664	5.20704	76.76	1.6	0.7	0.9			0	0	0
16	1	29	0	20.9107	77	3.66	3.2	5.5	13.9	8.4	3.78	394.537	0.05	13.04	5.75	22.89		117.472	2.73566	33.9	15.2333	38	1.094	11.583	5.00736	99.29	1.64	0.5	0.9			2	0	0
17	1	27	1	17.2111	64	1.74	1.1	12.6	11.5	12.4	5.05	253.828	4.16	16.66	5.54	3.46	0	594.702	31.2692		2.1167	39.5	1.548	11.1969	4.74624	90.78	1.78	0.5	0.9	regular		3	1	1
18	1	25	1	19.257	69	2.04	1.6	20.9	33.2	8.2	5.33	397.296	1.02	26.32	2.21	4.6	0	484.572	40.3033		1.7003	51.2	4.574	10.5534		81.34	1.47	40.7	65.15	regular		0	0	0
19	1	33	1	20.9042	70	7.96	4.6	6.7	22.1	21.5	6.79	521.451	0.14	23.28	7.95	3.1	0.17	715.845	50.9278		1.8391	28.6	3.724	9.7812	5.39136	90.51	1.65	0.9	0.9	regular	30	0	0	0
20	1	60	1	34.1598	102	4.2	8.1	9.5	8.6	12	13.01	422.127	0.3	6.93	40.59	76.17	4.5	77.091	1.5905		0.694	38.6	4.179	8.8803	5.09952	95.73	1.74	2.3	9.59	menopause		0	0	0
21	1	24	1	27.4348	85	1.52	3.4	8.7	13.2	6.3	11.33	336.598	0.05	13.53	6.02	7.25	0	337.732	1.94041		2.082	47.5	2.206	10.4247	5.26848	99.87	1.62	0.5	0.9	regular	29	2	0	0
22	1	26	1	19.4734	64	2.54	0.2	10.9	10.7	12.1	5.5	629.052	1.28	16.88	20.73	6.19	0.33	378.113	37.6949		1.9432	37.8	1.351	10.0386	5.59104	78.62	1.78	0.9	0.9	regular	30	0	0	0
23	1	24	1	16.9747	63	2.3	2.6	2.6	38.5	5.1	6.03	259.346	1.93	9.25	4.04	5.07		139.498	1.78136		3.1924	34.6		11.4543	5.76	104.24	1.65	0.4	0.9	regular	28	0	0	0
24	1	24	1	18.5911	68	2.5	0.3	9.7	66.7	6.8	5.67	317.285	0.16	11.45	10.11	4.55	0.23	1127	1.30421		2.2555	33.5	1.603	10.296	4.93056	101.75	1.52	0.7	0.9	regular	30	2	0	0
25	1	27	0	25.0593	86	1.99	2.8	0.8	10.3	16.9	9.27	402.814	0.02	5.74	2.43	1.98		179.879	3.34005	26	15.4415	34.4	1.372	12.87	5.376	125.74	1.9	1.1	0.9			0	0	0
26	1	26	1	18.591	60	2.42	2.8	12.2	9.8	5.7	2.52	306.249	5.05	8.55	4.22	4.73	0.03	209.247	2.67204		2.6719	36.6	0.985	10.4247	5.42208	81.17	1.39	0.4	0.9	regular	28	0	0	0
27	1	35	1	19.721	81	1.61	1.3	9.2	19.1	12.9	7.12	300.731	0.53	17.86		1.43	10.11	4864.07	127.24		1.9432	38.7	10.599	10.1673		127.56	1.93	0.6	0.9	regular	28	0	0	2
28	1	26	1	32.4219	89	0.96	0.4	7.8	13.2	13.9	16.64	284.177	0.03	14.07	5.38	7.93	0.07	168.866	2.03584		1.9085	44.7	1.169	9.7812	6.31296	91.53	1.86	0.5	0.9	regular	30	0	0	0
29	1	29	1	20.4382	70	1.18	0.6	2.8	5.8	10.9	3.75	295.213	8.57	9.17	4.21	5.08	0.08	444.191	11.4516		1.388	26.1	1.546	10.296	4.66944	84.79	1.76	0.5	0.9			0	0	0
30	1	28	0	28.6661	98	2.84	2.5	0.8	9.7	12.2	8.5	513.174	0.01	8.82	2.7	3.78		95.446	4.29435	8.2	8.4321	45.2	1.131	11.1969	5.51424	89.12	1.55	0.3	0.9			0	1	0
31	1	33	1	37.5	88	2.99	1.1	2.2	17.9	6.3	12.84	176.576	0.54	7.04	8.87	6.94	0.02	176.208	17.0502		1.2839	57.1	2.382	9.5238	5.62176	102.19	2.08	0.5	0.9	regular	28	2	1	0
32	1	37	1	19.5312	68	3.39	1.1	24.6	9.3	7	7.15	278.659	0.14	4.64	6.59	5.94	0.17	502.927	1.97222		2.0126	25.9	0.533	11.1969	4.43904	98.47	1.38	0.2	0.9	regular	28	0	0	0
33	1	27	1	18.5178	64	4.91	1.2	9.1	22.7	5.3	3.04	270.382	1.51	13.17	22.4	6.44	2.23	334.061	1.46326		2.1514	34.7	5.87	11.583		95.2	1.63	141.4	0.9	non-regular		0	1	2
34	1	30	0	32.3265	106	6.38	1.8	3.1	6.9	14.8	9.63	400.055	0.01	7.17	2.14	5.01		128.485	2.41756	15	11.3469	33.6	1.676	11.7117	5.54496	85.75	1.31	3.3	0.9			0	0	0
35	1	34	1	23.8754	73	4.37	1.9	31.7	25.6	9.8	5	267.623	3.47	9.3	3.26	3.39	0	392.797	22.0443		1.0757	33.7	2.064	9.5238		94.36	1.63	356.1	1.24	regular	25	0	0	2
36	1	33	1	22.6474	76	4.31	0.6	6.1	15.4	14.2	4.37	604.221	3.11	13.51	6.7	6.93		205.576	2.67204		1.4921	46.5		9.7812	5.49888	77.52	1.44	0.5	0.9	regular	28	3	0	1
37	1	28	1	20.3954	67	1.68	0.9	10.7	23.5	5.4	2.56	297.972	3.03	8.26	4.19	4.25	0.13	378.113	0.98611		1.9779	50.7	1.02	12.3552	5.17632	99.03	1.46	0.5	0.9	regular	28	0	0	2
38	1	37	1	19.8352	76	2.06	1.2	7.3	21	8	4.51	411.091	7.28	11.29	5.16	6.6	0.01	201.905	11.5152		1.7003	37.2	1.446	11.8404	4.89984	104.88	1.39	1	0.9	regular	28	0	0	0
39	1	25	1	24.1588	75	1.86	2.8	9	16.3	10.9	6.26	154.504	2.73	4.08	7.12	4.95	0.25	462.546	23.6985		1.4574	42	1.471	7.3359		68.73	1.38	0.7	0.9	non-regular		0	0	3
40	1	25	1	19.7055	67	1.96	0.7	7.7	21.9	6.7	2.21	394.537	0.44	10.82	5.27	5.46	0.04	216.589	2.25851		1.388	30.5	1.406	10.9395	4.05504	82.04	1.25	0.3	0.9	regular		4	1	0
41	1	32	1	20.0773	67	2.14	0.4	3.3	12.2	3.9	3.26	245.551	4.99	9.54	2.42	2.71	0.02	796.607	40.4305		1.041	37	2.716	9.9099	4.82304	67.49	1.24	0.4	0.9	regular		0	0	0
42	1	25	1	23.4236	75	1.46	1.5	6.8	16.8	8.8	6.19	543.523	0.18	22.16	17.96	5.71	0.13	290.009	5.4077		3.8864	25.7	2.61	10.5534		99.46	1.78	47.3	0.97	non-regular		0	0	0
43	1	27	1	16.6133	58	2.38	0.7	3.2	16.6	5.3	2.23	444.199	2.23	17.14	27.88	6.31	0.05	1174.72	6.83915		2.2902	33.8	0.467	12.0978		100.64	1.72	9.5	2.47	regular	29	0	0	4
44	1	54	0	33.8566	114	1.7	1.4	5.3	8.1	17.7	9.36	457.994	0.03	9.66	2.49	7.52		128.485	2.95833	33.4	10.6529	51.2		11.7117	5.77536	107.55	1.78	0.6	0.9			0	0	1
45	1	54	1	31.6346	106	2.08	0.9	4.7	8.5	4.5	15.79	273.141	0.29	8.19	36.09	62.76	2.89	121.143	1.36783		1.5962	34.2	4.067	9.7812		89.28	1.51	17.4	1.28	menopause		0	0	0
46	1	44	1	22.0317	69	1.77	1.4	4.6	8.5	5.9	3.74	195.889	3.32	4.75	3.52	9.38	0.12	554.321	0.28629		1.7697	49.5	1.767	10.9395		93.75	1.6	17.5	3.71	regular	30	0	1	2
47	1	23	0	26.9598	94	1.71	3.4	0.8	20.2	6	5.24	485.584	0.07	13	3.26	2.72		110.13	6.13933	10.3	7.287	43.5	3.918	11.8404	5.94432	100.17	1.81	0.3	0.9			0	0	0
48	1	53	0	26.8406	101	4.65	1.5	19.6	11.4	11.6	9.25	455.235	0.6	6.12	3.65	3.71		201.905	1.84498	42.7	10.9999	33.2	1.834	10.0386	4.33152	93.05	1.47	1	0.9			1	0	0
49	1	33	0	27.4587	90	3.06	1.1	4	4.6	5.4	4.16	361.429	0.03	6.95	1.56	3.77		143.169	1.81317	44.5	13.9841	36.6	2.719	9.3951	5.02272	83.93	1.77	0.5	0.9			2	1	0
50	1	37	1	19.5717	66	5.34	2	19.1	8.9	5.8	3.82	438.681	3.21	15.27	4.95	7.39	0	205.576	4.29435		1.3533	18.2	0.926	11.0682	4.74624	86.14	1.68	0.7	0.9	regular	27	0	0	0
51	1	34	1	21.2031	70	1.39	0.4	3.5	11.3	8.2	4.37	372.465	5.99	9.24		0.87	0.02	77.091	4.4534		1.5615	43.1	3.459	13.5135	5.2224	121.5	1.99	0.4	0.9	regular	28	0	0	0
52	1	24	1	17.6898	64	1.01	0.9	25.6	19.9	6.6	2.62	565.595	0.08	13.85	3.24	4.55	0	488.243	15.237		2.2208	39.3	1.967	9.3951	5.65248	71.51	1.52	0.8	0.9	regular	30	0	1	0
53	1	30	1	21.8871	72	1.92	0.8	5.6	10.3	8.4	5.74	590.426	2.63	18.9	6.68	10.08	0	135.827	4.10349		2.6025	25.4	3.104	11.583	4.62336	99.73	1.37	0.3	0.9	regular	27	3	0	2
54	1	25	1	24.7676	76	3.48	1.5	24.5	15.1	9.8	3.06	289.695	4.79	5.88	6.3	4.18	0.03	1149.02	2.38575		4.6151	29.8	1.057	11.1969	5.16096	105.29	1.67	1.5	0.9	regular	28	0	0	3
55	1	42	0	27.1739	95	3.03	1.9	5.1	10	7.8	7.25	223.479	0.04	7.55	4.34	3.45		102.788	1.11335	28.2	12.5961	83	3.935	7.2072		62.8	1.51	0.6	0.9			0	1	0
56	1	41	1	18.2531	70	3.45	0.7	9.3	7	9.8	3.03	284.177	0.28	9.13	4.15	8.36	0.06	359.758	19.3087		0.7634	33.3	1.737	10.0386	4.13184	90.05	1.22	0.5	0.9	regular	21	0	0	0
57	1	27	0	19.5918	75	2.36	1	7.7	4.4	6.9	5.25	452.476	0.04	7.5	1.73	1.1		179.879	2.92652	51.9	17.5929	47.9	1.34	9.9099	5.59104	77.95	1.5	1.7	0.9			1	0	0
58	1	25	0	30.423	109	2.56	1	5.8	7.9	17.6	9.02	496.62	0.01	8.43	4.67	3.44		77.091	4.93055	10.2	9.022	12.3	2.435	11.583	5.43744	110.53	1.69	0.3	0.9			2	0	0
59	1	28	1	35.201	102	3.93	0.6	2.2	8.6	7.9	7.91	245.551	0.22	11.83	4.03	2.42	0.03	811.291	31.6191		1.9779	36.1	2.653	10.8108	4.9152	98.41	1.45	0.3	0.9	regular	29	0	1	0
60	1	35	0	24.8356	90	1.67	0.6	3.9	16.9	7.3	8.59	422.127	0.06	5.87	4.84	5.31		91.775	2.41756	14.6	9.8201	51.1	0.687	9.5238	4.77696	88.51	1.47	0.3	0.9			0	0	3
61	1	35	0	25	96	2.33	1.7	4.5	20.4	11	5.52	397.296	0.03	7.26	3.15	3.52		117.472	2.48118	16.5	9.5772	37.1	1.99	11.583	4.74624	139.7	1.84	0.1	0.9			0	0	0
62	1	30	1	19.8413	67	5.19	0.8	3.9	20.7	12.1	2.99	344.875	0.92	12.21	4.53	7.62	0.11	293.68	1.11335		1.5615	47.2	1.243	9.7812	4.97664	80.81	1.28	1.6	0.9	regular	28	0	0	0
63	1	56	1	26.2336	85	3.24	1.9	3.7	9	6	6.01	317.285	0.09	6.12	50.92	106.4	2.48	55.065	0.6362		0.5205	52.6	2.52	11.7117	5.23776	114.52	1.83	0.5	0.9			0	0	0
64	1	31	1	18.2099	66	1.24	1.2	6.9	13.7	6.4	8.89	637.329	5.08	23.5	0.86	0.63	0	69.749	2.70385		1.1104	16.5	2.032	11.1969		123.1	1.48	91.8	1.91	regular	28	0	0	0
65	1	24	1	24.1288	74	1.86	0.7	5.3	8.9	8.2	7.48	424.886	0.05	23.06	12.67	4	0.03	884.711	2.70385		2.429	26.9	2.371	8.8803	4.71552	79.3	1.31	0.9	0.9	regular	28	0	0	0
66	1	28	1	23.939	77	2.32	0.5	5.8	7.9	6.8	3.79	344.875	0.74	11.14	23.67	7.46		943.447	4.07168		2.0473	18		9.9099	4.17792	81.16	1.42	0.5	0.9	regular	25	1	0	0
67	1	27	1	22.1453	73	1.78	0.9	6.3	17.2	5.7	4.98	325.562	0.2	6.57	4.33	5.3		220.26	3.05376		2.3596	28		11.583	4.608	105.36	1.65	0.5	0.9	regular	25	3	1	0
68	1	25	1	29.6158	89	1.9	1.1	4.2	21.1	4.7	9.43	242.792	0.25	10.23	5.91	2.61	0.1	675.464	42.2437		1.4227	38.8	4.777	9.009		79.12	1.59	183.3	4.02	regular	26	0	0	0
69	1	24	1	22.8624	76	1.35	1.1	6.6	68.8	7.8	3.69	441.44	0.16	9.91	5.64	10.9		124.814	4.1353		1.388	24		10.8108	5.46816	121.5	1.86	1.1	0.9	non-regular		0	1	0
70	1	27	1	35.7851	102	3.24	1.4	16.3	8.3	10.7	17	375.224	0.23		4.66	5.71	0.03	253.299	2.67204		2.9148	37.9	1.117	12.7413	5.9904	126.68	1.87	0.3	0.9	regular	28	3	0	2
71	1	30	1	18.4425	65	2.45	0.9	2.5	10.9	9.1	1.22	126.914	0.3	7.59	16.19	7.7	0.66	234.944	0.66801		1.2145	47.2	1.559	12.3552	4.17792	90.36	1.36	0.8	0.9	regular	28	0	0	0
72	1	58	1	25.3155	91	4.07	2.4	4	7.1	4.5	4.75	573.872	0.96	4.24	35.75	58.86	5.99	172.537	3.24462		1.4921	34.8	2.458	10.4247	5.16096	98.69	1.52	1.1	0.9	menopause		0	0	0
73	1	29	1	22.0386	75	1.41	0.6	4.5	4.7	3.7	5.87	753.207	6.62	12.93	4.47	4.1		132.156	2.00403		0.9369	24.2		11.0682	5.39136	124.51	2.3	2.1	0.9	HRT	28	0	0	0
74	1	26	1	20.5457	65	2.57	1	6.9	8.4	9.2	7.26	463.512	0.54	12.31	14.07	9.83		223.931	2.99014		1.2145	22.4		11.0682	5.08416	83.79	1.6	0.4	0.9	regular	30	0	0	0
75	1	31	1	16.598	62	1.63	0.9	3.9	49	8.3	3.1	380.742	4.96	12.61	8.44	9.9		194.563	2.32213		2.3943	49.2		12.6126	5.59104	119.32	2.04	0.4	0.9	regular	32	0	1	0
76	1	30	1	18.9036	66	4.86	1.4	7.8	15.8	4.7	2.95	433.163	2.74	9.85	10.84	4.88	0.06	1240.8	93.7123		1.7003	15.9	2.667	10.8108	7.4496	137.05	2.13	0.9	6.05	regular	28	4	0	0
77	1	42	0	24.5675	83	1.91	1.4	3.6	3.4	18.1	3.39	311.767	0.1	6.67	2.86	1.34		290.009	1.04973	24	11.5551	30	3.536	10.0386	4.7616	76.86	1.48	0.6	0.9			4	0	2
78	1	52	1	27.3399	91	2.87	1.9	5.9	7.2	5.6	5	278.659	5.16	10.9	7.56	2.42		1556.5	0.82706		1.4574	22.7		11.583	4.36224	96.13	1.61	0.5	0.9	menopause		2	0	2
79	1	28	0	31.6522	98	2.74	1.6	0.8	8.7	8.7	4.97	391.778	0.02	4.27	3.45	2.57		44.052	2.06765	13	7.5993	32.9	2.421	10.8108	5.1456	89.86	1.48	0.6	0.9			1	0	2
80	1	29	1	28.1969	91	1.27	1.6	4.1	5.9	12.2	4.55	320.044	1.17	13.3	4.69	8.8		58.736	0.57258		1.2492	53.2		10.5534		88.53	1.29	117.9	0.9	HRT	28	0	0	0
81	1	31	1	16.8962	64	1.23	3	21.4	10.3	3.7	2.61	195.889	3.12	19.1	13.96	9.09		627.741	4.35797		1.7003	44.8		12.4839	4.74624	89.1	1.3	1	2.98	regular	28	0	0	0
82	1	30	1	21.2585	70	3.71	1	2.5	12.4	3.9	2.58	361.429	4.84	20.37	5.98	8.31		135.827	2.99014		1.4574	64.9		12.3552	5.28384	92.95	1.97	0.3	0.9	regular	28	0	1	0
83	1	30	1	22.2656	72	1.28	1.3	12.1	5.9	8.8	3.14	640.088	5.91	6.62				22.026	2.00403		0.9022	33.2		10.5534	5.31456	119.27	2.17	2.8	0.9	HRT	28	0	0	2
84	1	53	1	21.2183	70	2.74	1.6	21.9	4.5	16.8	3.24	228.997	0.66	7.41	20.61	113.83		25.697	0.34991		0.2082	41.5		9.3951		93.56	1.44	26.3	0.9	menopause		1	0	0
85	1	35	0	23.1834	74	2.56	1	3.9	9.8	5.8	5.43	424.886	0.03	9.35	2.08	3.1		80.762	2.79928	38.9	16.6213	22.3	2.856	11.4543		102.37	1.79	0.2	0.9			2	0	0
86	1	39	0	21.4771	86	13	1.1	2.8	11.4	15.6	3.65	317.285	0.02	10.65	2.78	1.68		62.407	1.43145	43.8	15.9967	50.9		9.9099	5.03808	94.4	1.61	0.3	0.9			4	0	1
87	1	36	1	18.8268	66	1.04	1.3	5.9	5.7	4.9	4.33	485.584	7.48	5.92	0.97	3.47		33.039	1.08154		0.7634	27.1		10.9395	4.6848	118.47	1.81	0.6	0.9	HRT	28	0	1	0
88	1	31	1	22.571	72	2.99	1.8	5.3	29.8	15.9	4.5	253.828	0.19	16.59	57.3	11.09		800.278	2.09946		1.4227	41.9		11.4543		104.81	1.47	0.4	0.9	regular	29	4	0	0
89	1	38	1	27.9155	85	2.85	1.2	4.9	20.8	10	6.98	303.49	1.05	5.07	2.94	7.52	0.11	58.736	0.85887		0.8675	57.7	1.631	10.9395	4.608	141.3	2.06	4.4	0.9	regular	27	0	0	0
90	1	30	1	23.9361	73	1.12	1.6	3.7	22.1	16.2	3.1	204.166	0.08	8.54	3.16	3.11	0.04	591.031	50.3552		0.9369	42.8	1.609	13.2561		97.09	1.44	198.2	6.95	regular	28	0	0	0
91	1	29	1	17.3604	64	1.68	1	9.1	24.8	12.8	2.75	366.947	6.17	7.88	10.62	5.64	0.06	392.797	81.9744		1.5962	26	2.287	10.296	5.19168	84.16	1.47	0.9	1.34	regular	30	0	0	0
92	1	44	1	20.8325	76	0.98	3.7	10.8	11	15.3	4.01	339.357	1.49	9.85	4.54	7.23	0.13	726.858	1.30421		2.1167	36.1	2.05	11.7117		91.52	1.58	69.4	2.76	regular	28	0	0	0
93	1	24	0	28.7319	88																											0	0	3
94	1	24	1	19.1406	59	1.93	0.5	3.3	11.6	6.9	2.36	223.479	2.6	11.04	4.6	5.64		132.156	1.33602		1.7003	44.4		11.8404		88.78	1.53	18.2	2.35	regular	28	0	0	1
95	1	23	0	40.4321	111	1.06	2.5	1.4	14.3	10.4	6.07	573.872	0.03	9.63	2.45	3.41		84.433	4.07168	15.2	8.9873	53	3.438	11.1969	5.48352	100.76	1.78	1.2	2.07			3	1	0
96	1	25	1	26.7759	77	1.03	0.8	26.9	12.6	10.6	5.66	303.49	0.75	9.58	9.28	7.58		62.407	1.9086		1.7697	34.3		12.0978		103.3	1.77	5	0.9	regular	28	1	0	2
97	1	67	0	19.3698	81	1.74	1.1	10.5	36.7	18.7	2.18	372.465	0.36	14.38	3.13	9.46		47.723	1.84498	72.6	15.3721	48.1		11.0682		76.21	1.33	0.6	0.9			0	0	7
98	1	52	0	28.0557	95	1.95	1.9	5.7	7	11.5	5.32	402.814	0.09	5.97	2.66	5.95		150.511	2.13127	22.3	8.3974	39.7	2.601	9.5238	5.62176	87.3	1.74	4.6	0.9			4	0	2
99	1	23	1	20.0155	69	2.5	0.8	5.7	26.2	15.5	4.68	336.598	8.42	18.38	3.88	2.98		1115.98	52.0094		1.4921	27.1		11.583	6.20544	85.11	2.07	0.6	0.9	regular	30	4	1	0
100	1	55	1	30.4367	92	2.21	1.9	7.3	8.3	12.5	4.15	160.022	0.72	6.99	38.16	66.93		3.671	0.22267			38.2		11.3256		101.26	1.58	180.4	0.92			0	0	4
101	1	43	1	21.2306	69	3.52	0.8	6.2	5.9	8.9	5.46	474.548	0.19	12.5	3.64	6.55		179.879	2.09946		1.1451	57.6		11.9691	4.54656	96.97	1.41	0.2	0.9	regular	28	0	0	0
102	1	51	1	23.5304	70	5.75	1.2	15.8	8.4	17	3.7	245.551	0.89	2.75	34.49	46.14	3.17	198.234	1.74955		0.5899	42.8	1.407	9.009		74.55	1.33	55.3	1.08	menopause		0	0	2
103	1	32	0	30.8979	102	2.84	1.5	3.3	24.1	11.4	6.35	422.127	0.02	9.59	2.48	2.23		172.537	1.84498	31.2	13.1513	33.4	2.269	13.5135	5.1456	105.26	1.72	0.4	32.29			0	0	3
104	1	46	1	21.6128	75	4.85	0.4	0.8	21.9	8.8	3.48	560.077	2.22	9.1	7.86	16.06	0.32	1119.65	3.37186		1.2839	30.9	2.462	10.5534	4.9152	91.98	1.55	0.2	0.9	regular	20	0	0	3
105	1	25	1	21.3839	72	2.9	1.6	17.4	12.9	9	2.51	413.85	4.21	6.26	3.21	4.91		546.979	44.534		1.6309	31.9		11.0682		112.92	1.88	73.9	3.12	regular	28	1	1	0
106	1	56	1	30.4834	94	3.43	1	4.8	7.5		4.48	375.224	0.18	5.96	24.71	78.52	1.89	88.104	1.84498		1.388	45.7	1.867	11.4543		96.41	1.73	51.9	0.9	menopause		2	0	0
107	1	41	1	19.5965	68	2.53	1	20.1	33.2	8.6	2.39	466.271	1.59	43.18	2.48	6.31	0.06	99.117	2.32213		1.041	67.6	2.435	11.4543		70.68	1.31	1092.4	0.9	regular	28	3	0	0
108	1	66	1	24.841	80	3.28	1.6	14.5	7.6	5.6	3.11	386.26	0.77	4.35	15.91	60.88		51.394	1.71774		0.7287	31.3		13.7709		101	1.46	4	0.9			2	0	0
109	1	35	0	23.5479	89	6.62	0.5	2.3	22.4	12.9	2.44	411.091	0.05	11.71	2.27	2.05		124.814	3.181	23.8	13.533	20		12.4839		110.93	1.78	27	0.9			3	1	0
110	1	30	1	21.9899	71	2.2	1.3	4.9	19.2	12	1.61	317.285	4.63	5.51	4.86	5.79	0.02	139.498	2.13127		1.0063	29.1	2.549	13.1274	5.65248	90.04	1.67	5.8	0.9	regular		0	1	1
111	1	24	0	28.7347	88	2.48	2.6	6.8	7.3	16.1	5.89	507.656	0.66	10.31	3.55	7.42		55.065	2.76747	21.3	9.6813	30.3	3.067	12.2265	5.376	101.49	1.73	1.3	0.9			0	0	3
112	1	25	0	26.5957	99	5.13	1.1	3.1	17.4	11.7	11.78	419.368	0.01	8.49	3.69	2.36		66.078	2.35394	23.4	10.757	53.4	2.128	9.5238	5.63712	85.31	1.89	0.4	0.9			0	0	1
113	1	26	0	20.7451	77	2.04	0.7	3.3	8	11.8	5.63	416.609	0.04	9.76	6.53	14.21		55.065	3.46729	29.8	11.3816	23.2	3.248	9.3951	7.78752	85.29	1.88	0.8	0.9			1	0	0
114	1	24	0	30.4498	96	1.58	1.3	3	12.9	7.8	9.03	493.861	0.75	4.22	3.11	2.62		66.078	4.03987	22.9	11.5204	31	2.116	10.1673	5.48352	76.98	1.78	0.4	0.9			0	1	3
115	1	18	0	25.0829	88	1.78	1.6	1.3	36.3	4.5	10.06	469.03	0.12	7.77	3.94	4.97		110.13	3.91263	14.1	12.492	26.3	6.613	10.8108		79.27	1.99	0.6	0.9			0	1	0
116	1	27	0	19.0311	73	2.31	1.4	8	13.9	13.1	4.95	485.584	0.09	13.56	2.83	4.8		73.42	3.53091	34	11.1734	38.9	2.955	9.9099	5.08416	82.61	1.57	0.7	0.9			2	1	0
117	1	25	0	18.7175	72	2.47	1.9	18	11.4	10.4	4.23	438.681	0.1	7.49	4.17	1.58		143.169	4.38978	44.2	19.085	24.8	1.459	13.2561	5.40672	98.8	1.57	3.9	0.9			0	0	0
118	1	28	0	22.7244	84	2.01	1.2	3.2	6.8	11.2	2.58	413.85	0.13	4.96	3.2	3.42		84.433	2.8629	25.2	14.921	30	1.798	12.4839	6.66624	98.52	1.72	0.3	0.9			0	1	0
119	1	28	0	20.0851	72	5.02	2.3	5	6.4	12.1	3.24	587.667	0.03	8.35	1.75	3.83		14.684	3.53091	69.1	18.7033	35.2	1.207	9.009	5.32992	68.99	1.67	0.2	0.9			0	1	0
120	1	28	0	25.7618	93	2.68	1.2	13	16.1	19	9.79	576.631	1.74	15.11	3.96	4		73.42	4.35797	18.3	12.8737	29.3	1.267	10.8108	4.7616	84.54	1.62	0.2	0.9			0	0	0
121	1	23	0	26.1738	85	5.27	4.6	2.5	12.6	11.4	4.25	386.26	0.02	6.83	3.33	1.72		110.13	3.37186	14.1	14.921	22.8	1.688	12.3552		75.55	1.59	41.2	0.9			0	1	0
122	1	27	0	23.0546	79	1.94	1	4.4	10	10.4	4	389.019	0.14	7.1	8.51	4.15		44.052	3.84901	20.6	10.1324	35.2	1.723	12.2265	5.25312	81.86	1.52	0.3	1.27			2	0	0
123	1	23	0	22.7434	80	2.37	2.1	5.3	11.9	11.5	5.91	369.706	0.03	4.45	0.98	2.85		62.407	1.14516	35.5	11.6592	35.9	0.819	10.5534	5.28384	94.32	1.74	1.8	0.9			0	0	1
124	1	25	0	25.6971	89	2.48	0.5	2.9	13.6	8.5	4.64	460.753	0.02	9.14	4.85	5.9		73.42	2.79928	19.4	12.8043	30.8	1.921	12.3552	8.58624	80.2	1.88	1	0.9			0	0	1
125	1	28	0	18.4992	77	1.32	0.7	2	12.9	10.5	7.89	582.149	2.08	12.28	1.97	4.71		66.078	3.181	39.8	14.0188	34.7	3.188	11.7117	5.17632	82.42	1.67	0.2	0.9			1	0	0
126	1	26	0	21.6216	77	2.76	0.5	6.8	14.5	5	3.24	369.706	0.04	5.75	3.31	2.85		51.394	2.09946	24.1	16.1008	33.9		13.1274	6.31296	92.27	1.82	0.9	0.9			1	1	0
127	1	24	0	25.963	88	2.59	0.4	2.2	7.3	4.8	6.26	328.321	0.01	10.34	6.39	8.15		44.052	2.16308	36.9	12.8737	32.4	2.655	10.4247	5.36064	6.99	1.23	0.2	0.9			0	1	0
128	1	22	0	22.6757	77	1.94	0.8	4.2	10.5	4.5	6.44	524.21	0.03	15.67	5.41	3.18		36.71	3.75358	26.3	16.3784	47.3	2.246	10.1673	5.6832	81.6	1.74	2.1	0.9			0	0	3
129	1	50	0	32.001	112	5.03	1.3	17.7	10.8	13.7	12.38	201.407	0.1	8.05	3.33	4.58		139.498	1.43145	28.9	11.5204	29.4	2.247	10.1673	5.80608	6.77	0.86	3.3	0.9			0	0	0
130	1	32	0	27.4587	92	3.03	0.7	2.7	8.9	5.8	4.77	259.346	0.01	8.69	2.84	5.64		22.026	1.08154	24.8	11.798	35.7	1.192	10.0386	4.9152	6.4	0.95	0.4	0.9			2	0	2
131	1	25	0	30.1939	99	1.36	0.6	1.5	9.5	6.4	10.7	317.285	0.12	11.91	4.24	6.57		14.684	2.03584	52.4	15.4068	30	1.885	11.0682	5.26848	8.6	1.3	0.3	0.9			0	1	0
132	1	25	0	23.4568	80	4.19	2.4	2.1	10.1	11.1	5.85	342.116	0.04	10.31	2.58	2.61		80.762	3.68996	30.8	17.7664	10.4	1.35	12.3552	6.65088	7.45	1.2	1.1	0.9			0	1	0
133	1	23	0	23.2005	83	2.86	1.4	5.7	4	7.4	6.03	446.958	0.11	11.53	3.25	2.38		110.13	3.30824	25.5	15.6844	18.6	1.376	13.2561	5.02272	7.51	1.11	1.3	0.9			0	1	0
134	1	29	0	22.3403	86	3.28	0.6	4	5.1	12.3	5.96	466.271	0.73	9.05	1.7	4.24		62.407	3.43548	32.4	11.4857	24.3	2.113	12.2265	5.49888	7.59	1.17	0.4	0.9			0	0	0
135	1	26	0	21.7181	75	4.95	1.2	2.9	6.8	9.6	2.98	466.271	0.08	8.9	2.44	2.92		33.039	4.42159	52.5	14.574	16.3	1.873	11.1969	4.992	6.46	1.05	0.5	0.9			0	1	0
136	1	27	0	23.4835	91	2.14	1	8.3	19.7	13	7.66	604.221	0.03	15.25	3.73	4.21		58.736	4.61245	22.4	12.1103	24.7	2.223	10.8108	5.49888	7.22	1.08	0.6	0.9			0	0	0
137	1	33	0	24.9135	93	5.62	2.4	3.6	14.9	15.2	8.72	419.368	0.02	10.63	2.76	5.92		47.723	1.14516	26.5	11.0346	29.2	3.049	11.7117	5.17632	6.4	0.97	0.4	0.9			0	0	2
138	1	30	0	26.2917	90	1.44	2	11.7	6	21.1	3.47	446.958	0.19	6.3	4.12	3.02		40.381	3.46729	44	14.9904	17.4	1.789	13.2561	4.94592	7.89	0.93	6.4	0.9			0	0	2
139	1	23	0	22.7516	93	2.68	0.4	3.1	5.4	10.8	6.68	455.235	0.02	13.86	2.74	3		22.026	2.99014	15.4	11.1734	48.3	2.289	11.9691	5.42208	6.83	1	0.3	0.9			0	0	0
140	1	27	0	22.6347	85	1.09	0.8	2	3.4	12.4	2.68	317.285	0.04	5.65	3.28	3.31		66.078	1.46326	52.2	16.7254	21.8	2.89	11.4543	4.79232	7.53	1.01	0.8	0.9			1	0	5
141	1	37	0	26.1738	95	3.36	3.2	0.8	16	20.2	9.23	375.224	0.4	6.33	3.06	9.7		22.026	1.39964	9.4	6.9747	30.2	3.162	10.296	5.39136	6.79	1.03	2.9	0.9			0	0	0
142	1	36	0	25.3086	92	9.68	1.3	4.3	10.9	7.8	3.32	446.958	0.03	10.26	4.29	1.19		77.091	2.8629	33.5	11.3816	40.5	0.63	10.4247	4.992	7.52	0.97	1.2	0.9			1	0	0
143	1	38	0	23.9512	86	1.47	1.7	14.1	9.3	8.8	4.05	515.933	0.03	11.71	2.78	4.36		22.026	6.29838	20.5	7.7034	33	1.16	11.8404	5.36064	7.6	1.04	0.4	0.9			0	0	0
144	1	37	0	22.6474	82	1.66	2.1	3.3	14.3	14.2	2.21	504.897	0.18	6.45	2.85	6.71		91.775	3.75358	38.6	15.3374	35.4	0.913	12.87	5.28384	7.34	0.95	4.4	8.76			2	0	2
145	1	34	0	24.5156	93	1.77	0.7	2.8	7.8	9.9	7.92	383.501	0.03	8.8	2.12	3.31		47.723	1.94041	57.3	17.5582	60.9	2.405	14.0283	5.09952	8.16	1	0.2	0.9			4	0	0
146	1	30	0	24.0569	85	1.85	1.5	0.8	14.3	5.7	15.1	391.778	0.06	8.83	2.38	2.8		29.368	2.29032	29.9	8.3627	44.8	3.581	10.4247		6.4	0.95	326.1	70.78			0	0	3
147	1	34	0	23.3556	79	1.07	1.8	1.6	8.1	10.9	4.91	355.911	0.17	10.36	7.71	10.16		110.13	1.46326	50.6	24.3594	22.4	1.727	11.583	5.5296	87.08	1.76	0.7	0.9			0	1	2
148	1	46	0	31.0477	108																											0	0	0
149	1	40	0	27.1178	96	1.83	1.7	4.4	8.8	12.3	4.25	228.997	0.17	4.32	3.05	4.97		62.407	0.25448		14.2964	44.4	0.781	10.296		80.65	1.53	0.9	0.9			4	0	3
150	1	33	0	25.9095	91	4.5	3.2	16.3	24	6.7	5.35	389.019	0.02	17.13	1.64	8.4		22.026	1.5905		7.5993	61	1.803	11.3256		98.17	1.66	0.8	0.9			0	1	0
151	1	45	0	27.4406	92	1.62	2.4	3.3	21.2	10.1	5.86	529.728	0.07	5.65	0.93	3.68		62.407	2.09946		8.9179	44.5	1.119	13.8996		105.14	1.46	6.1	0.9			2	0	1
152	1	30	0	19.047	74	8.01	0.6	4.8	4.8	6.5	2.72	389.019	0.39	4.4	2.49	3.53		47.723	2.03584		16.309	33.1	1.371	9.5238		74.74	1.35	0.2	0.9			0	0	0
153	1	35	0	36.9342	110	2.25	7.6	0.8	15.5	13.8	13.03	342.116	0.03	5.53	4.6	5.93		51.394	0.85887		9.1955	38.3	1.351	10.8108		99.37	1.87	0.2	0.9			2	1	1
154	1	33	0	26.309	95	5.65	1.9	3.4	16.9	18.4	6.32	573.872	0.02	6.01	2.86	3.18		36.71	2.29032		8.2586	29.1	5.69	12.0978		96.16	1.95	1149	0.9			3	0	0
155	1	30	0	26.3158	99	4.52	2.6	3.4	11.3	17.8	7.57	427.645	0.04	5.75	2.46	1.65		33.039	1.74955		9.7854	38.2	2.726	13.3848		91.42	1.59	0.5	0.9			0	0	0
156	1	34	0	27.1664	95	4.22	0.7	2.7	7.6	5.4	4.78	551.8	0.15	16.85	3.4	4.25		95.446	4.73969		12.3185	34.6	4.56	13.5135		101.06	1.65	0.3	0.9			0	1	2
157	1	57	0	26.2346	97	6.7	1	3.7	11.5	11.4	2.14	405.573	0.03	9.98	4	5.99		73.42	2.79928		17.9399	43.3	1.778	10.1673		81	1.51	0.4	0.9			3	0	0
158	1	25	0	19.8839	82	2.25	1.4	6.8	14.2	14.5	7.18	471.789	0.24	10.42	3.9	3.5		58.736	2.95833		16.6907	46.2	1.218	11.9691		86.41	1.86	0.4	0.9			0	1	0
159	1	30	0	26.2649	102	1.67	1.4	0.8	4.6	10	5.61	344.875	0.01	10.69	2.23	4.59		51.394	2.41756	47.8	15.0945	28.1		13.3848	5.09952	85.41	1.56	0.8	0.9			0	0	0
160	1	32	0	30.7934	101	2.75	2.7	7.4	5.7	12	8.09	438.681	0.02	8.6	2.99	3.47		7.342	2.5448	21.5	8.5015	38.4	2.548	9.6525	5.23776	76.52	1.41	0.2	0.9			3	0	5
161	1	36	0	24.5089	88	3.19	2.3	1.7	17.6	9.3	2.97	449.717	0.06	13.14	5.48	6.75		36.71	2.00403	72	19.779	58	3.89	12.9987	5.5296	104.5	1.76	0.4	0.9			0	0	0
162	1	30	0	22.0195	85	4.25	1.2	3.4	12.3	9.3	5.36	389.019	0.04	9.94	2.69	1.83		55.065	1.52688	31.4	16.7601	27.1		13.2561	5.39136	82.88	1.44	1.5	0.9			2	0	2
163	1	33	0	27.4506	94	2.22	1.3	0.8	15	17.8	6.08	452.476	0.02	8.69	2.5	1.71		36.71	2.29032	24.1	11.2081	16		12.2265	5.5296	91.7	1.83	2.8	0.9			1	0	2
164	1	36	0	24.4576	96	4.1	0.6	3.1	17.3	15.6	11.11	331.08	0.03	10.68	2.56	1.51		66.078	2.41756	22.9	13.5677	28.8	1.274	11.7117	6.144	91.7	1.86	0.5	0.9			1	0	0
165	1	33	0	27.6693	104	2.3	2.9	0.8	10.3	7.3	13.71	560.077	0.01	6.01	2.67	5.4		51.394	3.21281	14.7	7.8769	28.9		11.8404	5.59104	103.69	1.92	0.3	0.9			0	0	0
166	1	33	0	27.4587	96	2.94	1.1	5.1	10.3	12.3	7.59	350.393	0.17	9.45	3.73	2.15		205.576	2.89471	20.5	25.7474	21.1		12.6126	5.32992	81.88	1.52	1.6	0.9			0	0	0
167	1	33	0	36.9321	109	1.82	0.9	5.9	12.7	5.2	14.94	333.839	0.01	6.58	1.92	4.06		88.104	0.98611	21.8	10.1671	40.9		11.7117	5.28384	77.15	1.39	0.3	0.9			2	1	0
168	1	30	0	22.8931	87																											0	0	7
169	1	35	0	27.3356	95	5.45	0.9	3.1	22.6	9.4	5.2	391.778	0.07	8.76	2.41	3.49		157.853	2.03584	25	12.9778	40.4	1.854	16.2162		107.54	1.95	0.3	0.9			0	0	0
170	1	31	0	24.7721	86	1.98	1.3	0.8	9.1	21.4	4.08	278.659	0.04	12.98	1.11	2.13		51.394	0.85887		17.4888	25.3	2.722	14.5431		110.73	1.98	0.3	0.9			0	0	0
171	1	34	0	21.1327	84	2.79	1.2	10.7	5.2	10.4	2.3	322.803	0.17	5.58	2.41	8.64		58.736	1.04973	59.5	17.4888	26.1	0.807	17.2458		116.33	1.98	0.4	0.9			0	1	0
172	1	38	0	23.1084	87	2.29	1.1	13.3	19.1	15.7	3.79	273.141	0.96	10.42	5.77	4.97		47.723	1.39964	44.7	14.2617	79	4.103	10.0386		88.6	1.56	0.4	31.21			0	0	0
173	1	32	0	18.2099	77	1.9	1.6	6.4	20.4	18.2	3.82	275.9	0.03	7.54	1.68	4.65		47.723	1.2724	42.5	18.9809	30.1		14.8005		109.71	1.78	0.2	10.96			0	0	0
174	1	31	0	25.4694	91	2.87	3.2	0.8	14.3	5.6	4.53	526.969	4.44	9.19	1.52	2.02		88.104	3.24462	59.7	15.7885	40.9	2.511	12.4839	6.144	94.69	1.8	0.2	0.9			0	0	3
175	1	40	0	20.9107	83	2.19	1.7	5.4	6.4	6.7	3.87	317.285	0.5	10.28	5.1	4.71		47.723	1.55869	49.7	12.4226	30.9	1.539	11.0682	4.89984	90.73	1.75	9.6	0.9			0	1	0
176	1	35	0	21.276	82	3.58	1.5	4.6	9.8	11.6	3.37	510.415	0.08	6.42	5.79	3.39		99.117	3.21281	27	16.2743	24.9	1.441	11.3256	4.85376	66.87	1.12	0.3	0.9			3	0	0
177	1	47	0	19.7133	74	2.75	1.5	6.7	6.7	19.1	2.69	513.174	15.12	12.16	2.76	2.15		77.091	5.31227	68.2	15.5109	28.7	1.62	11.7117	4.89984	121.23	1.67	6.2	0.9			0	1	0
178	1	60	0	29.0698	103	3.65	1.6	7.9	11.5	21.6	9.94	322.803	0.28	8.61	4.17	13.23		113.801	0.92249	35.7	12.4573	38.6		11.8404	5.40672	107.34	1.67	0.5	0.9			2	0	0
179	1	44	0	27.7778	96	5.18	2.2	4.5	8.9	7.7	6.17	471.789	0.02	8.57	2.94	4.44		47.723	4.1353	24.4	8.7444	57.3	2.494	10.9395	5.23776	91.99	1.59	0.7	0.9			3	0	0
180	1	31	0	24.1517	88	2.02	0.8	13.5	12.4	9.8	7.16	389.019	0.02	4.58	3.69	4		47.723	1.68593	25.4	14.2964	32.3	1.175	13.3848	5.00736	96.25	1.64	0.5	0.9			1	0	0
181	1	44	0	23.3556	83	3.05	3.5	4.1	13.2	14.6	4.52	347.634	0.04	13.59	3.28	3.23		121.143	2.83109	65.7	21.0976	31	0.429	13.1274	5.28384	98.24	1.72	0.3	0.9			2	1	0
182	1	38	0	21.1389	74	1.3	0.3	4.1	8.6	9.4	3.35	444.199	0.02	7.53	2.79	4.7		80.762	3.02195	74.3	24.0818	25	0.784	11.8404	4.7616	83.6	1.55	0.2	0.9			1	0	0
183	1	48	0	25.9455	48	6.63	2.4	11.4	5.2	9.8	3.61	413.85	0.37	12.43	7.03	7.13		51.394	2.41756	30	11.9368	59	1.266	10.8108	5.16096	78.77	1.39	0.6	0.9			1	0	0
184	1	54	0	22.8571	84	2.07	6.2	25.2	10.5	13.6	2.81	300.731	0.88	3.74	3.48	4.4		84.433	1.33602	50.2	18.2522	30	1.202	11.0682	4.3776	87.49	1.42	0.4	0.9			0	1	0
185	1	41	0	23.5739	71	2.27	3.8	3.4	10.8	6.7	3.77	397.296	0.04	6.15	4.71	5.12		80.762	0.82706	51.2	17.1765	34	1.013	11.3256	5.09952	96.58	1.79	0.6	0.9			3	1	0
186	1	48	0	33.5765	110	5.94	0.6	4.9	8.6	12.1	12.88	206.925	0.15	13.18	1.83	2.41		33.039	0.54077	23.1	8.3627	67.1	1.066	10.6821	5.92896	93.14	1.74	0.8	0.9			1	1	0
187	1	46	0	29.3374	102	4.42	1	7.4	6.5	16.7	6.36	309.008	0.03	5.43	1.27	2.55		66.078	0.79525	32.3	9.6466	35.4	1.989	10.6821	5.88288	106.28	1.76	0.2	0.9			2	1	0
188	1	45	0	28.0664	97	5.5	0.9	8.3	12.8	11.8	4.13	427.645	0.03	7.12	4.96	6.85		55.065	2.25851	30.2	13.3595	33	2.849	11.7117	5.94432	103.36	2.01	0.3	0.9			3	0	0
189	1	43	0	19.2841	74	3.61	1.1	5.6	4.5	10.1	3.56	493.861	0.24	5.97	1.12	2.04		29.368	2.51299	39	8.328	23.1	1.746	10.9395	5.79072	94.11	1.71	0.3	0.9			3	1	1
190	1	49	0	24.5779	92	5.5	1.1	2.7	4.5	19.8	4.8	297.972	0.05	10.1	4.91	11.81		99.117	1.36783	43.4	17.8705	22.6	1.259	15.3153		115.37	1.71	1.7	0.9			0	0	1
191	1	47	0	29.4108	92	3.38	1	5.5	5.7	22.6	8.8	295.213	0.13	4.6	3.15	6.42		69.749	0.98611	19.4	10.7223	43.2	2.579	9.1377	4.86912	78.8	1.48	0.9	0.9			3	0	0
192	1	47	0	28.3419	102	4.84	2	4.4	22.3	23.9	7.37	433.163	1.93	13.05	7.77	13.15		139.498	3.02195	51.7	22.6938	42.6	1.946	11.583	5.6064	97.18	1.73	0.4	0.9			0	0	0
193	1	43	0	26.5957	94	3.11	1.5	6.5	5.4	9.9	8.48	496.62	0.02	6.19	5.04	4.28		66.078	1.43145	25.7	9.9589	36.9	1.364	10.0386	5.11488	83.48	1.83	0.3	0.9			0	1	3
194	1	48	0	32.8203	120	1.83	0.8	2.9	15.1	19.5	9	444.199	0.01	11.75	3.74	2.66		69.749	2.5448	23.4	12.9431	69.2	2.021	15.9588		121.22	1.71	1	0.9			1	0	0
195	1	45	0	26.8612	97	2.19	2.3	5.3	5.7	16.5	5.49	427.645	0.03	8.07	1.46	2.85		69.749	2.19489	24.8	10.0977	34.5	2.033	10.6821	4.70016	99.52	1.63	0.2	0.9			0	0	0
196	1	45	0	27.7323	98	3.44	1	3.9	6.5	4.2	3.24	226.238	0.04	3.55	2.89	3.75		84.433	0.66801	31.5	11.1387	54	0.71	12.6126	5.62176	97.68	1.46	0.4	0.9			1	0	0
197	1	43	0	20.9877	81	1.19	1.3	6.4	11.4	10.9	2.6	300.731	0.07	7.98	3.89	6.44		3.671	2.29032	29	11.8327	45.5	1.67	14.9292		93.43	1.34	0.4	0.9			3	0	2
198	1	48	0	25.1429	89	2.78	1.2	4.2	6.3	11.1	5.58	306.249	0.08	5.4	2.23	3.51		62.407	1.5905	29.7	11.6592	19.7	0.621	11.8404	5.16096	106.69	1.76	0.2	0.9			0	0	0
199	1	49	0	27.1527	95	3.01	4.4	0.8	17.5	9.6	5	435.922	0.78	3.22	3.58	3.73		29.368	1.87679	39.6	15.5456	44.6	3.362	9.9099		87.91	1.59	342.3	4.42			0	0	3
200	1	42	0	36.9342	105	2.43	1.4	3.9	9.7	15.6	15.08	154.504	0.01	4.37	1.87	5.4		84.433	0.54077	25.8	12.2491	43.9	1.451	8.7516	4.97664	92.82	1.69	0.7	0.9			1	0	4
201	1	63	1	23.8087	81	3.28	2.8	3	2.5	17.2	3.19	317.285	4.2	7.91	39.94	101.62	2.17	3.671	1.04973		1.2839	23.6	1.497	11.1969	4.51584	86.86	1.4	0.8	0.9	menopause		0	0	2
202	1	55	0	32.2385	108	2.74	1.4	0.8	11.9	13.4	14.48	193.13	0.1	3.34	1.47	2.85		47.723	0.79525	16.1	7.3217	39.1	1.589	10.9395	5.32992	123.95	1.6	0.3	0.9			0	1	0
203	1	58	0	32.7705	108	2.3	1.8	7.4	3.5	13.6	5.77	297.972	1.51	7.71	3.04	9.29		80.762	0.85887	61.3	13.2901	30.7	2.761	10.6821	4.66944	76.01	1.43	1.5	0.9			1	0	6
204	1	52	0	27.4653	102	3.51	2.2	5.3	5.5	18.4	10.34	118.637	0.16	4.55	4.09	8.81		51.394	0.25448	21.4	10.4794	36.7	1.472	10.0386	5.92896	87.52	1.54	0.3	0.9			1	0	0
205	1	53	0	21.6049	84	4.6	1.1	10.6	7.7	12	4.38	579.39	0.08	13.56	5.28	7.98		84.433	4.48521	57.4	18.8768	52	1.189	9.3951	4.94592	76.29	1.96	1	0.9			0	0	0
206	1	56	0	23.1834		2.93	3.9	3.5	21.6	12.4	3.37	513.174	0.24	6.3	1.96	3.65		58.736	2.25851	51.2	8.328	27.3		11.0682	5.56032	104.14	1.88	0.6	0.9			1	1	0
207	1	57	0	26.5432	96	2.9	1.7	11.2	22.3	13.8	3.72	380.742	1.05	5.39	2.18	3.68		44.052	1.17697	42.3	11.5551	30.9	1.831	12.2265	4.80768	89.15	1.46	0.4	0.9				0	0
208	1	64	0	31.7083	118															26.4			2.816									2	0	0
209	1	58	0	29.3776	102	2.42	1.6	4	9	7.8	11.06	405.573	0.2	5.73	3.57	3.15		88.104	6.20295	36.3	10.2712	29.8	3.336	15.8301		162.68	1.74	0.2	0.9			4	1	0
210	1	66	0	18.2149	77	3.69	1	4.1	20.1	20.1	1.87	328.321	0.31	6.61	7.59	8.96		40.381	1.46326	70	14.921	41.3	0.918	10.4247		84.41	1.67	1.3	0.9			3	0	0
211	1	53	0	25.763	95	3.91	1.7	3.5	5.8	5.9	5.61	322.803	0.02	6.69	4.42	7.81		51.394	3.08557	40.8	13.4636	39.3	2.027	9.3951	5.1456	88.99	1.81	1	4.04			3	0	0
212	1	48	0	29.6296	107	7.18	2.1	9.6	20	4.5	7.38	579.39	0.08	5.83	7.54	7.93		51.394	1.9086	33.1	9.8548	85	1.075	11.0682	5.56032	103.58	1.6	0.6	0.9			3	0	0
213	1	51	0	26.3958	84	3.86	3.6	30.7	5.2	10.6	4.18	297.972	0.07	4.81	2.02	4.42		102.788	1.01792	36.4	14.8863	59.7	1.864	10.296	4.77696	93.77	1.67	0.5	0.9			4	0	3
214	1	47	0	24.0493	94	3.06	2.3	4.7	5.9	10.7	1.78	391.778	0.04	3.34	3.9	3.53		88.104	2.83109	61	21.4793	31.5	2.001	9.5238	5.2224	80.21	1.55	0.3	0.9			0	1	0
215	1	50	0	25.0135	88	1.66	3.3	14	3.9	9.8	3.56	364.188	0.07	5.11	1.74	5.74		73.42	0.98611	47	12.3185	35.3	1.442	9.6525	4.89984	78.9	1.61	2	0.9			1	1	0
216	1	50	0	28.0277	97	3.03	1.2	2.6	13.5	7.9	5.35	372.465	0.26	8.55	2.61	2.92		33.039	1.55869	29.1	12.1103	54.6	1.539	10.1673	4.66944	93.44	1.66	0.8	0.9			1	0	3
217	1	61	0	28.089	101	2.44	2.5	2.6	11.8	12.2	4.05	375.224	0.61	9.11	4.77	9.08		139.498	2.64023	54.7	12.3879	34.7	2.069	10.6821	5.72928	101.46	1.89	0.4	0.9			1	1	0
218	1	52	0	24.5351	94	2.04	2.3	0.8	15.1	19.7	4.35	529.728	0.05	7.91	2.07	3.1		55.065	2.16308	39	10.0977	21.9	1.973	10.9395	5.26848	79.11	1.44	0.5	0.9			0	0	2
219	1	57	0	23.7196	101	2.49	2.1	8.3	5.4	9.6	6.09	286.936	0.13	12.85	3.53	3.77		99.117	0.89068	43.6	12.0756	47.9	2.592	8.8803	4.77696	79.14	1.86	1.1	0.9			0	1	0
220	1	51	0	22.3214	83	3.18	1.9	15.8	9.6	9.6	1.19	220.72	0.28	6.02	2.82	3.94		106.459	1.01792	38.1	15.5803	41.4	2.379	12.87	5.95968	95.69	1.57	3.3	0.9			1	0	0
221	1	50	0	29.4108	103	2.67	1.7	7.3	7.7	15.4	5.19	562.836	4.33	14.96	1.87	9.04		47.723	2.70385	33.8	10.1324	36.6	1.249	13.3848	5.85216	110.72	1.73	0.2	0.9			3	1	0
222	1	54	0	24.8016	87	2.07	2	8.4	15.2	10	3.83	499.379	0.12	11.73	2.11	4.12		47.723	1.49507	34.3	13.4636	35.5	2.673	10.8108	4.94592	99.29	1.58	0.9	0.9				0	0
223	1	53	0	23.5739	103	3.53	2.2	0.8	9.6	7.4	6.11	333.839	0.48	3.89	6.3	6.91		58.736	0.79525	30.9	8.3974	57.2	3.024	10.9395	4.79232	95.02	1.66	0.9	0.9			1	0	1
224	1	57	0	32.7859	118	2.41	2	9.1	9.5	16.9	13	306.249	0.03	6.34	2.54	4.28		51.394	1.36783	28.5	11.4163	49.8	1.411	10.0386	5.1456	109.64	1.83	0.2	0.9			0	0	0
225	1	54	0	26.7539	95	4.56	2.3	8.9	15.2	11.5	4.48	438.681	2.1	5.21	2.45	8.49		29.368	2.79928	28.7	10.5488	37	1.35	11.1969	6.528	96.55	1.73	0.3	0.9			0	0	0
226	1	61	0	34.6122	113	3.15	4.4	4.7	21.3	13.1	11	176.576	0.84	3.9	4.19	5.12		62.407	0.06362	34.4	8.0851	43.4	1.079	10.1673	5.03808	100.85	2.03	8.1	0.9			1	0	0
227	1	65	0	24.4473	83	3.64	2.3	11	4.9	17.3	1.62	355.911	3.87	3.75	2.03	4.4		80.762	1.14516	92.5	18.4257	35.1	2.808	11.0682		8.44	1.02	154.6	23.62			1	1	0
228	1	54	0	20.898	82	5.45	0.8	14.4	7.1	10.4	4.35	441.44	0.07	8.8	5.3	8		22.026	2.09946	61.5	16.6907	75.6		10.8108		104.4	1.06	622.1	2.02			3	0	0
229	1	46	0	31.378	105	3.05	1.5	19.4	9.9	30.1	8.93	358.67	0.02	6.56	1.8	3.9		69.749	1.97222	71.1	17.0377	53.7	2.082	11.7117		116.5	1.31	25.9	49.96			0	0	0
230	1	58	0	23.7228	93	5.29	2.3	5.7	12	27.9	1.7	551.8	0.02	3.15	6.4	6.29		58.736	6.45743	100.8	19.5708	26.5	1.564	12.7413	8.00256	190.08	1.83	0.5	6.17			0	1	0
231	1	29	0	29.5106	103	2.04	3.6	2.5	19.6	9.3	5.87	350.393	0.04	8.57	3.05	5.76		36.71	1.11335	31.7	13.4636	43.9	1.079	11.7117	5.34528	94.48	1.15	0.4	0.9			1	1	0
232	1	56	0	24.5693	93	3.95	1.3	5.7	6.4	13.8	6.52	389.019	0.08	7.34	3.54	10.46		11.013	1.33602	35.1	8.8832	34.3	0.811	11.583	5.82144	107.5	1.16	3.2	0.9			0	1	0
233	1	29	1	16.8475	63	2.09	0.9	14.7	21.9	18	3.58	584.908	6.59	8.9	36.53	7.3		1347.26	4.16711		1.9432	17		12.87		112.27	1.05	14.7	3.05	regular	28	0	0	0
234	1	39	1	23.4221	80	1.77	2.2	6.5	10.4	6.2	3.38	347.634	9.42	14.41	4.26	6.96	0.12	73.42	2.06765		1.2145	49.8	1.694	11.1969	4.36224	97.16	1.02	1	0.9	regular	28	0	0	0
235	1	27	1	20.2812	69	2.02	3.6	15.4	7.6	17	5.72	375.224	0.92	15.31	8.18	12.61		367.1	43.4207		1.4574	31		13.6422	5.02272	114.67	1.29	0.4	0.9	regular	28	2	0	0
236	1	25	1	28.1337	81	4.36	0.6	0.8	18.5	14.5	9.96	187.612	0.05	23.94	5.21	3.45	0.08	440.52	27.1657		1.8738	52	3.125	10.4247	5.97504	97.15	1.19	1.3	0.9	regular		4	0	0
237	1	23	1	21.9076	70	2.3	1	9	18.2	5	4.91	424.886	8.68	16.17	23.08	7	0.21	172.537	4.35797		2.3943	43.2	0.819	11.9691	4.89984	102.31	0.97	0.8	0.9	regular	30	1	0	0
238	1	25	1	19.8178	62	2.04	1.2	0.8	7.1	4.7	5.3	767.002	3.67	19.63	1.53	2.73	0	3.671	6.0439		1.8044	41.8	1.933	9.6525	5.71392	92.08	2.37	0.4	0.9	HRT	28	0	0	0
239	1	24	1	17.9931	65	1.7	0.8	0.8	20.1	9.1	2.89	449.717	1.77	22.14	5.01	6.25	0.13	135.827	6.20295		2.2902	31.4	2.115	11.7117		71.42	1.81	12.1	2.49	regular	30	2	0	0
240	1	28	1	31.5721	90	1	0.5	8.9	21.6	11.9	6.36	198.648	0.08	13.7	3.76	2.83	0.17	33.039	2.19489		1.2145	42.6	2.175	7.9794		59.9	1.52	1.3	0.9	regular	28	1	0	1
241	1	24	1	17.2111	63	1.26	0.6	7.9	19.9	4.8	4.68	535.246	3.31	10.87	7.55	10.74	0.16	91.775	1.65412		1.1798	50.7	1.982	13.3848	5.62176	132.01	2.06	2.3	0.9	regular	29	0	0	0
242	1	27	1	30.0838	91	13.88	1.3	31.1	13.7	5.9	9.34	455.235	0.07	15.34	5.12	1.95	0.09	396.468	24.4937		1.735	24.3	1.967	11.9691	5.00736	105.07	1.69	0.4	0.9	regular	28	0	0	0
243	1	35	1	20.4382	68	3.71	3	12.9	10.8	10.4	3.1	549.041	2.35	11.02	2.44	3.09	0.08	11.013	1.9086		0.7634	41.5	2.539	12.6126	4.36224	114.04	1.61	0.4	0.9	HRT	28	2	0	0
244	1	37	1	26.2188	81	1.56	0.4	9.3	25.6	6.6	5.93	317.285	3.33	10.65	16.34	7.07	0.11	513.94	1.87679		0.9369	49	1.695	10.4247	4.28544	89.33	1.62	1.3	0.9	regular	28	0	0	0
245	1	35	1	19.8352	71	4.48	1.1	6.9	13.3	11.3	1.84	347.634	0.84	4.13	7.67	3.97	0.16	436.849	31.2056		1.4574	28.5	1.119	12.0978	5.54496	97.76	1.69	0.5	1.41	regular	28	2	1	0
246	1	36	1	28.2284	82	3.56	0.5	3.3	9.8	5.1	9.12	248.31	0.41	5.29	7.44	5.74		326.719	16.4458		1.8738	47.4		9.5238	4.77696	95.95	1.04	1.8	136.39	regular	28	1	0	0
247	1	22	0	24.811	91	3.29	2.7	0.8	10.1	10.9	3.43	344.875	0.09	4.76	4.32	7.91		25.697	2.92652	42.4	17.5929	60.7	2.698	14.2857	5.0688	107.75	1.38	0.4	0.9			0	1	2
248	1	35	1	18.424	66	2.19	1.8	3	51.4	19.6	1.97	154.504	0.48	4.31	6.24	6.65	0.23	172.537	0.85887		1.388	48.5	0.738	11.7117	4.50048	81.3	1.37	0.9	0.9	regular	27	1	1	0
249	1	34	1	26.9274	87	2.57	2.2	19	18.1	10.9	6.04	237.274	0.4	5.62	4.19	5.96	0.07	33.039	2.2267		1.6656	57	0.916	14.4144		107.23	1.35	0.4	0.9	regular	28	3	1	0
250	1	44	1	27.7447	89	2.41	0.8	0.8	14.5	5.3	4.03	284.177	3.66	15.68	2.67	4.88	0.11	69.749	3.14919		0.4858	53.1	1.495	12.3552	5.49888	105.88	1.66	0.5	0.9	regular	21	1	1	0
251	1	28	1	22.4996	74	2.45	0.9	3.5	24.6	9.7	3.08	262.105	0.07	16.06	8.55	5.56	0.12	183.55	2.64023		2.4984	48.3	1.434	11.583	6.0672	95.71	1.77	0.6	0.9	regular	30	3	1	0
252	1	24	1	19.1327	63	0.92	1.8	8.7	12.9	11	3.57	413.85	8.25	25.98	8.44	5.08	0.13	66.078	2.67204		2.4637	31.4	0.964	12.3552	4.80768	87.3	1.59	0.4	0.9	regular	30	2	1	0
253	1	41	1	29.0318	93	2.9	1.8	11.1	16.4	6.1	6.95	292.454	0.27	7.41	4.53	10.53	0.08	220.26	15.8096		1.4227	59.1	1.688	13.2561	5.05344	86.57	1.44	0.5	0.9	regular	27	0	0	0
254	1	49	1	20.4382	74	3.11	2.4	4.6	6.3	10.9	4.89	435.922	2.17	4.99	46.73	80.05	4.43	3.671	0.34991		0.2429	54.5	1.762	13.8996	4.03968	82.37	1.21	0.8	2.13	non-regular		3	0	0
255	1	30	1	25.8645	83	3.34	0.8	0.8	15.5	9.4	5.16	422.127	0.56	11.83	21.55	9.95	0.11	730.529	8.01612		1.9085	33.8	3.864	11.0682	6.35904	106.13	2.13	0.5	7.46	regular	28	0	0	0
256	1	32	1	18.2531	68	2.43	0.4	8.5	21.8	7.4	2.7	430.404	0.27	19.99	6.48	4.13	0.03	227.602	13.2012		0.7981	34.9	2.913	13.2561	4.39296	107.9	1.42	0.4	0.9	regular		0	0	2
257	1	33	1	23.8751	80	5.32	1.2	0.8	22.9	12.2	3.04	270.382	2.2	21.16	6.48	4.94	0.09	99.117	5.28046		1.1104	37.6	2.145	11.583	4.8384	76.39	1.46	0.8	0.9	non-regular		1	0	5
258	1	29	1	17.4747	67	1.35	0.8	5	10.7	4.7	2.29	413.85	0.61	5.34	4.34	7.61	0.04	157.853	1.78136		1.9085	24.1	1.542	13.1274	4.79232	111.42	1.47	1.1	1.88	HRT	28	1	0	0
259	1	46	1	23.4236	71										86.81		0.95						1.59							HRT		2	0	0
260	1	33	1	22.2063	68	3.06	1	6.8	17	13.9	2.8	264.864	5.96	11.82	9.17	4.12	0.02	565.334	41.0985		1.8044	38.8	1.421	11.9691	5.40672	89.5	1.56	0.4	0.9	regular	28	0	0	0
261	1	24	1	19.3792	62	0.89	0.8	9.8	7.6	5.6	2.29	744.93	4.79	13.2	1.6	0.79	0.06	3.671	7.25268		0.7287	36.1	3.199	11.1969	5.03808	108.16	2.1	0.3	0.9	HRT	28	2	0	0
262	1	53	1	28.306	95	5.79	1.6	18	20.1	13.6	5.97	441.44	0.69	6.27	27.64	36.37		297.351	2.51299		1.1451	56.9		12.2265		107.28	1.57	42	0.9	menopause		0	0	0
263	1	33	1	26.0375	69												0.31						3.693							regular	28	0	0	3
264	1	34	1	25	84	1.43	0.8	4.8	15.6	8.1	4.12	242.792	0.3	7.29	1.32	2.24	0.1	187.221	42.3073		0.2776	73.5	1.706	9.9099	4.16256	70.14	1.32	3.4	0.9	regular	30	0	0	0
265	1	25	1	19.4674	65	1.1	1.3	6.4	9.4	13.6	7.01	474.548	1.19	8.92		1.2	0.05	3.671	3.91263		0.6246	26.1	1.594	11.9691		149.87	2.81	10.7	0.9	HRT	28	1	1	0
266	1	50	1	21.048	75	3.19	1.8	4	14.8	10.2	2.32	253.828	2.91	6.77	6.61	17.77		198.234	0.34991		0.6246	49.2		9.9099		81.47	1.53	4.6	685.37	regular		0	0	0
267	1	30	1	20.3223	66	2.66	1.4	2.4	7	9.9	3.02	372.465	0.11	14.4	4.88	6.12	0.18	256.97	1.94041		1.4921	35.8	3.121	13.5135	4.96128	96.65	1.57	0.4	0.9	regular	28	4	0	0
268	1	40	1	26.8386	71	4.5	1	4.4	7.7	5.3	9.81	336.598	0.51	13.5	3.05	5.11	0.03	253.299	36.5497		2.3596	54.2	1.969	11.7117	4.79232	80.49	1.4	0.6	0.9	regular	24	1	0	0
269	1	49	1	22.1367	74	4.8	1.9	9.9	8.2	4.6	5.61	361.429	4.22	27.62	4.87	3.29	0.03	774.581	46.2199		1.2839	28.9	1.704	14.0283	5.51424	97.95	1.65	1.1	0.9	regular	28	0	1	3
270	1	27	1	19.1001	67	2.03	2	6	34.3	9.2	4.54	264.864	0.16	11.06		0.72		748.884	60.4072		2.2555	31.6	2.173	14.9292		92.81	1.67	0.4	0.9	regular	28	2	0	0
271	1	41	1	27.9904	85	5.74	1.6	7.5	9.5	11.6	9.26	311.767	1.1	14.07	5.55	6.31	0.16	187.221	32.0009		0.9716	21.6	2.872	13.3848	5.85216	123.45	1.74	0.5	0.9	regular	28	0	0	0
272	1	41	1	34.5168	96	3.07	1.7	2.4	23.9	14.3	5.6	217.961	2.4	16.89	12.44	5.71	0.08	704.832	0.57258		1.8044	29.1	1.54	12.87	5.51424	119.71	2.61	0.9	0.9	regular		4	0	6
273	1	42	1	26.5021	82	1.88	1.6	33.5	36.8	11.8	4.67	325.562	2.9	10	9.52	3.35	0.15	1086.62	0.79525		1.1798	48.9	1.859	11.1969	4.46976	74.43	1.39	0.3	0.9	regular	28	3	1	0
274	1	31	1	23.4236	77	1.38	1	3.8	12.1	8.9	4.69	322.803	1.8	5.18	9.14	6.07	0.14	425.836	11.9606		0.9022	36.3	3.559	12.87		104.71	1.8	1149	4.68	regular	28	0	0	0
275	1	43	1	24.8016	77	2.01	1	4.2	8.8	8.2	5.32	397.296	1.05	11.57	4.85	7.03	0.11	88.104	3.4991		1.4921	33.1	1.687	11.1969	4.43904	84.45	1.57	1.7	0.9	regular	28	3	0	1
276	1	41	1	24.5243	78	5.48	1	10.6	12.4	7.2	2.61	444.199	6.79	12.54	9.23	8.71	0.17	132.156	2.76747		1.6656	30.7	1.81	10.4247	4.36224	80.28	1.46	0.3	0.9	regular		3	0	1
277	1	43	1	22.3094	74	1.45	1.4	5.4	9	13.7	3.86	306.249	5.93	11.04	7.16	6.34	0.14	370.771	17.7818		1.2839	33.5	4.25	12.3552		88.76	1.15	189	161.26	regular		0	0	2
278	1	43	1	31.2026	91	3.5	1.3	4.6	18.3	11.9	6	231.756	1.34	22.45	4.39	12.51	0.14	33.039	0.60439		0.4511	86.2	1.262	11.3256	5.32992	90.91	1.77	0.6	0.9	regular	28	0	0	0
279	1	49	1	18.7783	66	3.99	1.5	5	36	12.3	4.91	353.152	3.63	10.07	39.93	21.22	0.25	682.806	2.79928		1.4574	37.6	5.473	9.1377		77.79	1.42	131.2	0.9	regular		1	0	2
280	1	44	1	21.048	74	1.83	0.8	4.1	19.2	8.6	3.24	242.792	0.3	5.84	4.14	9.6	0.07	308.364	0.44534		0.7981	57.7	1.934	12.3552	5.05344	90.59	1.69	1.5	0.9	regular	22	0	0	1
281	1	44	1	22.6757	75	3.37	1.3	2.2	10.8	11.4	3.7	262.105	1.74	7.8	5.44	13.4	0.1	47.723	7.66621		0.7287	52.5	2.516	11.3256		91.3	1.44	1149	1.01	regular	28	1	0	0
282	1	46	1	21.1927	71	1.18	1.4	2.9	22.8	8.5	2.66	295.213	0.42	18.09	29.11	14.5	0.21	969.144	1.49507		1.5962	45	3.352	15.9588		89.52	1.55	1.1	0.9	regular	27	0	0	1
283	1	43	1	29.0437	94	4.34	1.7	0.8	7.3	16.9	5.03	339.357	1.45	4.2	3.9	3.63	0.06	334.061	32.5416		2.8107	56	1.213	10.0386	5.71392	95.34	1.69	0.6	0.9	regular	30	1	0	0
284	1	43	1	29.0437	92	4.66	3.1	0.8	11.8	13.1	11.48	477.307	0.05	14.83	16.76	31.54	0.5	121.143	2.09946		1.4574	74.4	4.028	12.3552		95.11	1.53	51.1	1.94	regular	30	0	0	0
285	1	49	1	29.0943	84	2.95	2.2	2.9	15.2	7.4	4.66	148.986	0.46	10.48	1.76	2.63	0.04	403.81	23.4122		1.2492	27.6	2.659	11.8404		90.65	1.82	0.4	0.9	regular		0	0	0
286	1	32	1	24.093	78												0.05						2.171			140.84				HRT		2	0	0
287	1	47	1	19.4674	67	3.36	1.1	7.3	12.9	4.7	1.99	424.886	4	9.5	15.66	48.67	0.14	11.013	1.14516		1.0063	53.4	3.332	10.8108	4.27008	89.86	1.6	0.3	0.9	regular		0	0	0
288	1	47	1	20.8209	72	2.6	1.1	7.5	8.2	9.3	3.13	259.346	3.12	23.52	62.08	24.97	0.83	877.369	2.89471		0.8675	23.6	3.12	10.0386		75.76	1.5	197	0.9	non-regular		2	0	0
289	1	48	1	28.1625	86	1.8	0.5	5.3	35	13.1	9.65	309.008	0.52	9.28	7.72	20.12	0.2	62.407	0.69982			30.3	1.363	10.5534	5.32992	130.86	1.45	0.6	0.9	regular	28	2	0	0
290	1	49	1	36.0344	90	8.2	2.9	0.8	8.9	12.9	5.76	496.62	1.41	7.79	83.36	124.41	2.96	11.013	1.81317		1.0757	69	2.463	11.7117	5.0688	109.11	1.56	1	0.9	menopause		2	0	0
291	1	49	1	25.6055	85	3.68	1	2.8	34	12	3.44	383.501	1.64	12.69	4.21	8.84	0.06	227.602	14.1873		1.4574	35.4	1.959	10.296		91.23	1.49	26.1	0.9	non-regular		0	1	0
292	1	48	1	24.7768	74	3.13	2.5	1.9	46.6	7.7	7.11	457.994	0.53	18.52	1.77	6.56		44.052	2.83109		0.8675	64.5		11.8404	4.88448	112.37	1.86	1.4	0.9	non-regular		2	0	2
293	1	48	1	29.0612	100	3.5	2.9	6.7	19.8	11.5	10.7	228.997	0.27	5.63	3.09	6.36	0.19	348.745	0.06362		1.1798	40.4	0.777	10.9395	4.97664	108.37	1.9	0.3	0.9	regular		0	0	0
294	1	47	1	30.1205	95	2.21	1.4	4.5	21.7	13.3	8.05	457.994	0.2	9.41	54.48	74.72	1.89	176.208	1.62231		0.9022	47.5	2.123	12.4839	5.4528	135.83	1.86	0.3	3.24	HRT	28	3	0	2
295	1	36	0	19.1516	73	3.55	1.9	6	4.8	8.9	2.14	328.321	0.13	4.91	3.35	5.26		106.459	2.48118	29.6	17.697	30.5	3.187	10.296	5.02272	95.96	1.65	1.4	0.9			4	0	1
296	1	42	0	24.2587	88																											0	0	1
297	1	30	0	22.571	78	2.39	0.9	3.6	13.7	12.8	5.06	455.235	0.02	7.59	1.98	3.16		91.775	2.32213	27.9	15.5109	34.5	1.936	13.7709	5.25312	110.97	1.62	0.4	0.9			3	0	0
298	1	43	0	29.6084	99	4.61	2.9	4.7	5.5	5.9	7.51	234.515	0.05	6.71	1.81	3.11		91.775	0.92249	53	13.533	29.7	0.57	9.5238	4.40832	94.83	1.68	0.9	0.9			4	1	3
299	1	45	0	31.2461	108	2.97	2.9	5.4	9.6	15.6	10.41	369.706	0.02	5.5	4.91	8.49		69.749	1.30421	32.1	10.6182	51.2	2.428	10.8108	5.13024	82.49	1.79	3.1	0.9			1	1	1
300	1	25	0	28.3782	93	3.76	0.7	6.6	25	10.6	7.83	452.476	0.05	8.48	2.22	3.78		58.736	2.99014	35.4	11.9021	43.5	3.086	10.9395		95.08	1.87	12.3	0.9			3	0	0
301	1	48	0	21.9679	87	2.38	1.7	4.5	8.7	8.6	1.84	422.127	0.17	10.13	5.47	8.94		124.814	3.46729	62.7	19.1544	37	2.089	11.583	5.34528	104.37	1.92	0.5	0.9			1	1	0
302	1	24	0	23.1206	80	2.19	0.9	7.3	8.8	17.7	4.22	515.933	0.02	10.12	4.25	8.91		80.762	2.41756	37.9	17.7664	26.8	2.424	9.7812	4.88448	72.24	1.65	0.2	0.9			0	0	2
303	1	50	0	27.4691	97	5.14	0.7	4.1	10.6	5.4	8.22	419.368	0.02	6.31	3.4	6.5		55.065	1.39964	54.2	14.8863	28.7	1.824	10.4247		83.78	1.67	27.3	0.9			2	0	0
304	1	47	1	25.7812	85	2.37	1.1	0.8	17.4	13.4	3.14	253.828	4.5	29.98	13.18	20.46	0.18	73.42	1.84498		1.0063	44.2	2.837	10.9395		84.78	1.37	14.3	0.9	regular	28	2	0	2
305	1	18	0	23.5666	74	1.98	2.1	5.7	8.5	7.9	3.52	430.404	0.02	9.04	3.22	1.4		29.368	2.32213	26.3	13.0819	17.9	1.763	12.7413	5.26848	79.47	1.56	0.7	0.9			1	0	2
306	1	57	1	28.5483	90	12.47	8.1	0.8	17.3	6.7	6.92	369.706	0.12	6.45	34.68	77.22	4.36	69.749	19.3087		1.2492	50.3	2.031	10.8108	4.51584	102.28	1.5	0.5	0.9	menopause		2	1	0
307	1	53	1	28.699	98	4.84	0.6	3.6	7.5	16.8	5.45	493.861	3.79	8.4	46.62	105.71	5.32	33.039	1.55869		1.2492	66.7	1.432	10.4247	4.73088	83.8	1.33	0.7	0.9	menopause		1	0	0
308	1	59	1	37.3419	110	4.2	2.4	4.3	11.7	9.6	11.96	179.335	0.32	7.25	19.75	49.89	2.42	18.355	0.25448		0.694	42.3	2.649	10.6821		104.45	1.78	13.9	0.9	menopause		0	0	0
309	1	54	1	28.0816	90												1.32						1.93							menopause		1	0	7
310	1	60	1	29.7004	107	5.5	2	8.5	24.2	13.7	8.83	278.659	1.4	4.23	31.54	68.4	1.84	3.671	0.57258		0.3123	44.4	1.787	11.583	4.56192	81.58	1.5	0.5	0.9	menopause		0	1	0
311	1	61	1	28.7274	104	3.77	2.5	29.1	13.5	14.2	5.51	383.501	0.1	4.84	30.26	64.76	1.69	3.671	1.2724		0.9369	33.5	2.581	10.8108	5.0688	108.32	1.59	0.4	0.9	menopause		0	0	0
312	1	46	1	24.5243	78	5.14	1.1	3.8	10.2	11.4	2.77	496.62	0.45	8.06	57.93	114.94	2.49	3.671	1.5905		0.9022	27	0.642	15.5727		112.86	1.52	19.5	0.9	menopause		0	1	0
313	1	58	1	31.935	101	1.86	1	9.8	21.6	18.9	12.65	273.141	0.15	4.63	17.55	48.14	1.32	3.671	0		1.8391	45.2	1.241	10.9395	4.89984	97.17	1.72	7.6	0.9	menopause		3	0	0
314	1	63	1	26.8352	89	5.17	1.1	4.4	6	3.9	3.41	289.695	2.17	7.81	30.93	76.63	2.25	29.368	1.04973		1.9085	39.6	3.919	11.4543		91.48	1.71	342.3	1.93	menopause		1	0	0
315	1	56	1	28.6689	98	2.53	0.7	253.8	12.1	25.3	5.71	375.224	0.31	5.83	15.47	38.53	1.81	3.671	0.57258		0.2776	41.2	1.77	11.0682	4.51584	86.72	1.37	0.3	0.9	menopause		2	0	0
316	1	53	1	30.0433	96	2.89	1.4	5.4	13.2	24.4	7.77	190.371	0.3	4.41	27.62	82.13	5.54	14.684	0.47715		1.0757	48.1	1.65	10.8108		91.61	1.54	1149	16.36	menopause		0	0	0
317	1	64	1	22.5827	81	2.04	0.6	3.7	4.8	15.3	1.9	344.875	1.42	5.48	20.7	49.23	2.04	14.684	1.36783		0.9369	38.8	3.164	13.3848	5.19168	95.37	1.5	0.4	20.17	menopause		0	0	1
318	1	61	1	32.872	104	2.84	2.2	7.6	34.1	46.6	14.19	311.767	0.48	4.29	31.29	67.34	4.27	3.671	0.73163		1.041	50.9	2.076	11.583	4.39296	82.81	1.32	0.2	0.9	menopause		2	1	0
319	1	56	1	22.8928	72	7.82	0.8	3.4	6.1	15.4	7.5	262.105	3.95	9.51	50.58	110.44	2.62	3.671	0.50896		0.347	39.1	4.124	12.2265		85.22	1.47	0.8	0.9	menopause		0	0	0
320	1	60	1	28.8754	89	3.52	0.6	6.5	5.2	25	2.36	427.645	1.37	6.62	27.2	53.96	4.55	22.026	1.24059		0.9716	41.9	3.213	11.583		100.27	1.72	47.6	40.68			0	0	0
321	1	58	1	23.3377	83	3.05	1.6	0.8	16.9	14.7	7.25	303.49	0.29	9.26	21.94	67.06	0.95	3.671	0.25448		0.7287	26	2.769	13.7709	5.69856	101.67	1.83	0.5	0.9	menopause		0	0	1
322	1	58	1	28.0404	90	3.2	3.8	0.8	13.5	10.8	5.89	217.961	0.42	3.58	26.24	87.21	3.59	3.671	0.38172		0.5205	31.1	0.623	13.5135	5.59104	95.22	1.56	1.2	0.9	menopause		3	1	0
323	1	58	1	32.8125	97	3.94	0.4	6.9	8.5	7	8.85	248.31	0.2	6.04	18.01	48.34	3.25	3.671	0.06362		0.5205	45	7.534	17.5032		113.57	1.71	542.5	1.88	menopause		1	0	1
324	1	58	1	27.6398	92	2	2.9	23.4	19.3	16.2	5.83	215.202	0.45	4.85	20.02	71.94	2.86	3.671	0.03181		0.2429	80.9	2.035	10.8108	5.51424	82	1.75	0.4	0.9	menopause		0	0	0
325	1	52	1	24.6548	77	3.06	0.9	36.5	7.2	10.8	2.54	377.983	0.28	11.9	39.61	95.78	3.3	55.065	1.43145		1.6309	30.6	1.457	14.0283	5.08416	99.5	1.55	0.4	0.9	menopause		3	0	2
326	1	61	1	23.2434	84	4.5	0.7	2.9	8.3	58.2	4.14	549.041	1.06	3.12	20.41	50.99	2.36	14.684	1.84498		0.5899	27.8	1.45	11.7117	5.05344	81.65	1.64	0.2	0.9	menopause		1	0	0
327	1	59	1	29.7608	99	4.43	0.8	4.9	10.6	12.8	11.72	328.321	2.64	3.13	33.37	71.71	2.49	11.013	1.71774		1.4227	61.4	2.927	9.9099	4.94592	89.15	1.6	0.3	0.9	menopause		1	0	0
328	1	56	1	23.2434	71	4.52	1.4	6.9	5.2	10.5	6.05	358.67	2.03	6.19	34.29	106.86	2.53	3.671	0.60439		1.1104	62.6	1.535	11.583	4.42368	93.96	1.64	0.3	0.9	menopause		0	0	0
329	1	50	1	19.0311	71	8.98	3.4	5.4	27.6	6.1	3.26	264.864	1.71	9.61	48.79	84.74	1.9	47.723	1.11335		1.1451	32.6	1.643	12.6126	5.2224	109.95	1.69	0.4	0.9	menopause		0	0	0
330	1	41	1	20.1951	70	2.78	1	4.3	13.4	13.8	4.23	300.731	4.18	15.56	4.58	3.34	0.15	587.36	31.8736		1.3533	50	0.967	10.6821	3.87072	92.15	1.43	0.5	0.9	non-regular		1	0	0
331	1	51	1	26.2227	76	5.69	0.7	6.3	6.8	10.7	5.75	240.033	3.37	2.12	38.3	60.29	3.02	11.013	1.33602		1.5962	18.7	1.047	12.7413	4.5312	94.03	1.8	0.4	0.9	non-regular		0	0	1
332	1	57	1	28.3266	88	6.23	1.3	3.5	21.4	6.2	3.59	289.695	2.14	3.92	50.2	106.71	3.84	3.671	0.92249		0.347	25.9	1.226	11.0682	4.48512	94.92	1.78	1.6	0.9	menopause		2	1	0
333	1	54	1	22.8329	74	1.87	3.4	4.7	15	15.2	3.01	309.008	0.47	13.66	46.95	124.44	5.57	3.671	0.66801		1.9432	51.4	1.333	12.6126	4.6848	91.78	1.56	0.3	0.9	menopause		4	0	0
334	1	58	1	28.3531	85	2.43	0.7	3.5	29.2	17.9	4.69	438.681	0.2	6.47	36.96	79.84	3.8	22.026	1.30421		1.5615	42.7	5.737	10.1673		75.5	1.43	322.3	3.44	menopause		1	0	2
335	1	61	1	25.3906	80	2.68	0.5	3.8	4.6	6.6	7.68	273.141	2.71	9.06	44.53	116.11	3.11	3.671	1.11335		0.2429	32	1.939	13.7709		112.21	1.36	0.5	0.9	menopause		3	0	3
336	1	66	1	30.0621	96	2.64	0.5	4.4	9.2	9.6	12.06	339.357	0.56	4.71	39.93	84.02	4.43	18.355	0.89068		1.7697	90.3	3.76	10.0386		84.43	1.61	0.7	0.9	menopause		1	0	0
337	1	64	1	27.3909	87	3.78	0.7	11.4	5.1	7.9	5.47	242.792	0.78	6.37	23.36	79.67	2.95	3.671	0.69982		0.2082	41.9	1.181	10.8108	4.62336	96.37	1.62	2.6	0.9	menopause		0	0	2
338	1	67	1	33.0237	104	2.89	4.3	0.8	11.1	13.7	6.04	251.069	0.15	6.04	14.83	73.99	2.7	3.671	0.54077		0.9022	43.5	3.501	13.2561		95.5	1.45	894.4	31.04	menopause		4	0	0
339	1	80	1	30.2618	95	5.16	2.2	0.8	8.2	33.8	5.41	491.102	0.54	6.34	28.92	90.25	2.99	3.671	1.87679		1.5268	41.6	1.919	13.3848		113.13	1.34	0.8	0.9	menopause		0	0	0
340	1	65	1	30.0781	97	3.67	3.9	13.1	6.5	16.3	4.96	355.911	1.42	8.8	16.97	67.2	1.72	11.013	1.08154		1.4574	33.4	1.984	11.4543		81.97	1.57	0.3	0.9	menopause		1	0	0
341	1	53	1	26.3958	91	5.34	1.8	6.6	16.5	8.1	5.12	521.451	5.95	9.94	41.48	65.95	2.09	84.433	3.56272		0.9369	44.8	2.617	12.87		101.54	1.78	244.4	2.36	menopause		0	0	0
342	1	69	1	27.852	94	2.84	1.1	5.2	7.8	7.2	13.41	242.792	3.5	5.53	39.72	58.44	3.52	25.697	0.89068		1.5962	65.6	1.342	12.4839		101.05	1.47	343.9	36.88	menopause		0	0	0
343	1	49	0	23.9995	91	3.96	0.5	2.6	16.4	7.2	2.93	355.911	0.02	9.74	2.76	5.97		84.433	1.84498	39.2	11.6939	43.8	1.578	10.4247	4.48512	93.52	1.43	0.5	0.9			2	0	1
344	1	72	0	28.2828	103	3.9	2	12.2	16	5.9	4.43	457.994	0.04	5.17	4.24	6.6		73.42	1.14516	84.1	15.7538	64.4	2.291	8.8803		60.53	1.04	542.7	8.54			3	0	0
345	1	75	1	27.7671	89	3.43	1.2	4.3	7.4	7.9	10.23	242.792	0.36	3.23	20.73	78.08	1.38	33.039	0.19086		0.347	71.1	2.142	8.4942		86.89	1.77	1.1	0.9	menopause		0	0	0
346	1	52	1	25.6544	84	2.09	3	5.1	8.4	15.5	5.69	206.925	0.04	7.46	8.28	12.8	0.23	341.403	0.22267		0.2429	47.7	1.331	11.1969		87.78	1.45	22.1	0.9			0	0	0
347	1	45	0	32.548	109	3.18	1.3	3.6	10.7	10.4	3.63	369.706	0.03	15.26	2.14	3.74		124.814	1.5905	32.9	11.6939	41.5	6.784	10.4247		89.08	1.53	9.1	0.9			1	0	0
348	1	51	1	35.9375	85	3.72	1.3	11.2	8.3	10.8	4.05	278.659	0.1	8.74	38.36	89.46	4.84	55.065	1.52688		1.5268	33.8	2.441	12.4839	5.08416	117.19	1.87	6.9	114.16	menopause		1	0	0
349	1	72	1	30.0244	88	3.32	1.7	6.7	15.3	20.6	7.8	620.775	0.5	5.81	25.72	84.65	4.93	7.342	2.03584		1.2839	103.2	3.055	11.3256		136.45	1.96	1.5	0.9			0	0	0
350	1	55	0	21.9525	87	5.79	2	6.9	13.7	8.1	5.9	264.864	0.04	3.04	1.52	2.78		168.866	1.14516	31	9.022	47	2.377	11.4543	5.80608	110.42	1.9	0.9	0.9			1	1	0
351	1	47	1	23.939	86	2.45	1.3	0.8	17.4	11.1	1.77	212.443	1.32	11.53	8.01	7.16		179.879	4.80331		1.2839	45.4		10.4247	4.89984	109.76	1.69	0.3	0.9	regular		1	0	0
352	1	48	1	25.1559	77	1.97	5.7	23.9	19.8	25.3	4.3	242.792	0.93	8.63	31.98	146.52	1.31	29.368	0.73163		0.8328	50.2	1.135	11.1969	4.27008	108.3	1.61	0.3	0.9	menopause		2	0	0
353	1	48	1	31.6406	104	5.47	2.7	5.1	25.4	12.9	9.79	204.166	2.52	9.11	4.45	4.63	0.05	2110.82	13.3602		0.6593	31.5	0.144	9.7812		131.5	2.18	1.3	0.9			0	0	0
354	1	69	0	24.7409	85	4.27	2.1	9.3	11.1	18	2.15	419.368	2.62	5.01	3.75	9.5		117.472	1.74955	50.8	10.3406	88.3	1.246	10.0386		90.44	1.4	0.5	0.9			3	1	0
355	1	35	0	26.309	93	2.97	1.9	3.9	14.6	12.8	5.06	267.623	0.04	8.8	2.38	2.97		84.433	1.2724	25.1	12.2144	53	2.751	9.2664	4.79232	76.21	1.57	0.4	0.9			4	1	0
356	1	42	0	29.8028	108	2.3	2	2.9	9.4	17.7	15.26	220.72	0.02	5.98	1.07	2.28		84.433	1.52688	26.8	8.1545	44	1.894	12.0978	8.12544	100.29	1.6	2.6	0.9			1	0	2
357	1	35	0	30.7934	109	1.96	1.6	4.5	13.2	14.4	19.52	317.285	0.01	8.24	2.93	3.34		51.394	0.60439	25.3	9.6813	33.9	1.437	10.6821	5.4528	93.33	1.77	0.2	0.9			3	0	0
358	1	44	0	26.7949	94	6.25	0.7	2.5	6.4	8.6	3.16	435.922	0.03	9.87	3.5	1.81		84.433	1.74955	37.5	14.4352	56.2	3.412	9.2664	4.33152	77.54	1.48	0.3	0.9			0	0	3
359	1	34	0	36.3322	109	2.21	1.9	4.7	40.7	13.7	9.17	201.407	0.05	9.39	3.51	2.97		113.801	0.69982	17.2	9.6813	42.5	1.083	11.4543	8.832	100.2	1.88	2.7	0.9			0	0	4
360	1	55	0	29.0659	101															64			0.419			108.31						0	1	0
361	1	27	0	23.7022	82	3.71	1	2.7	3	10.7	2.09	317.285	0.07	6.3	4.22	5.06		47.723	1.71774	44.2	19.8831	42.9	1.947	10.4247	4.39296	91.43	1.54	0.5	0.9			0	0	0
362	1	28	0	16.5147	67	3.83	1.2	2.3	7.4	12.7	2.83	485.584	0.18	10.86	2.15	3.01		113.801	3.72177	40.6	21.0976	31.3	3.179	13.3848	5.20704	119.93	2.05	0.3	0.9			0	0	0
363	1	29	0	24.2513	88	2.78	0.7	2.8	14.5	17.2	9.42	394.537	0.06	8.35	2.65	3.72		66.078	1.81317	26.3	13.6371	40.3	5.811	11.0682		104.26	1.8	0.5	0.9			0	0	3
364	1	28	0	24.5932	90	2.3	0.7	3.4	4.5	5.5	3.96	286.936	0.05	11.63	1.97	5.83		44.052	1.5905	25.5	12.2838	32.5	3.4	9.5238	5.6832	86.39	1.68	5.4	0.9			0	1	0
365	1	29	0	23.3556	82	2.28	2.3	0.8	13.3	6.5	4.33	361.429	0.03	9.89	2.46	3.77		117.472	2.16308	27.6	17.6623	27.4	0.879	10.0386	4.77696	88.09	1.63	0.3	0.9			0	0	2
366	1	31	0	29.3031	101	2.49	1.4	2.2	17.8	19.6	6.99	325.562	0.03	7.27	1.51	1.68		80.762	1.71774	10.6	6.4195	40.4	1.411	11.1969	5.00736	105.39	1.61	0.7	0.9			1	0	2
367	1	50	0	35.4922	117	2.66	2.4	0.8	23.3	26.8	14.78	413.85	0.06	7.81	3.89	5.25		128.485	1.78136	25.5	13.3248	77.7	1.266	7.5933		72.46	1.69	0.6	0.9			0	0	0
368	1	33	0	31.6735	111	1.7	0.9	3	13.5	7.4	13.14	231.756	0.01	5.61	1.28	2.7		135.827	0	11.6	8.9179	47.2	1.7	10.9395	5.9136	102.49	1.79	0.6	0.9			0	0	0
369	1	39	0	28.8592	104	4.71	0.7	3.5	15.7	14.6	5.48	449.717	1.11	7.64	2.68	7.59		88.104	2.60842	12.2	7.8769	39.5	1.025	11.4543	5.0688	105.06	1.81	1.2	0.9			0	0	3
370	1	27	1	22.7583	71	3.43	0.7	8.5	13.6	10.2	4.24	408.332	0.21	22.62	8.12	4.51	0.05	110.13	3.40367		1.5962	49.4	4.675	12.0978		105.32	1.99	0.4	0.9	regular	35	1	0	0
371	1	28	1	20.6575	71	1.47	0.8	14.4	8.6	14.1	5.53	469.03	2.19	9.4	10.19	4.72	0.22	1405.99	2.00403		1.1798	39.4	0.566	9.6525	4.34688	78.98	1.54	0.2	0.9	regular		1	0	3
372	1	68	1	33.3333	100	3.35	2.2	12	13	19	10.23	353.152	0.7	4.07	33.17	87.29	6.46	187.221	0.79525		1.5615	65	0.629	9.5238		97.76	1.9	0.2	0.9	menopause		0	0	0
373	1	27	1	22.9481	72	4.09	1.5	25.1	11.7	14.2	4.48	441.44	0.54	13.13	25	5.84	0.08	1064.59	4.7715		1.735	40.2	1.987	9.5238	5.0688	80.51	1.5	0.8	0.9	regular		3	0	0
374	1	31	1	17.0064	69	2.54	0.5	2.6	9.3	12.5	4.09	377.983	0.68	9.89	5.15	8.11	0.36	282.667	1.94041		1.1798	18.9	13.263						1.31	regular		2	0	0
375	1	33	1	37.2024	98	3.28	0.8	5.2	12.8	16.6	11.19	71.734	0.05	6.18	6.34	5.44	0.03	411.152	15.9368		1.5268	26.4	2.828	10.0386	5.02272	100.41	1.88	0.3	0.9	regular		0	1	0
376	1	32	1	24.4473	79	5.74	0.7	9.6	11	17.5	6.56	350.393	4.42	7.16	11.03	6.1	0.09	242.286	7.50716		1.6656	36.2	1.084	12.2265		87.05	1.32	661.5	24.03	regular		0	0	0
377	1	30	1	25.711	77	0.96	0.6	12	9.6	8.8	5.05	422.127	1.46	5.42	5.17	3.88	0.06	473.559	2.64023		5.4826	49.1	3.429	11.4543	4.54656	107.44	1.59	1.6	2.14	regular		0	0	0
378	1	38	1	30.1194	92																									regular		0	1	0
379	1	34	1	24.677	84	2.75	0.8	7.3	9.1	14.8	3.08	515.933	1.66	8.94	2.83	5.96	0.14	77.091	2.95833		1.6309	28.8	0.937	11.0682	4.82304	90.38	1.48	3.3	0.9	non-regular		1	0	0
380	1	28	1	18.2066	62	1.22	1.1	22.9	10.1	9.4	4.05	212.443	0.61	9.74	8.9	5.22	0.25	528.624	0.47715		1.3186	25	1.385	11.0682	4.608	101.66	1.64	0.5	0.9	regular		0	0	0
381	1	37	1	20.2848	67	2.49	0.7	14.4	17.5	10.6	2.51	179.335	0.26	14.06	12.34	3.54	0.11	730.529	52.741		0.5552	47.8	1.425	11.0682	5.00736	106.64	1.56	0.6	0.9	regular	30	0	0	0
382	1	38	1	19.9573	72	2.37	1.9	4.8	14.9	17.5	1.88	295.213	4.17	19.34	4.7	11.44	0.09	139.498	1.5905		0.1735	61.9	3.136	11.9691	5.00736	77.02	1.41	1.1	0.9	regular	26	0	0	0
383	1	37	1	24.0344	75	2.12	2.1	15	9.1	8.7	4.23	347.634	0.91	9.83	5.97	4.99	0.07	583.689	36.3906		1.2839	37.1	5.162	8.8803		83.16	1.73	819.6	0.9	regular		1	0	0
384	1	39	1	25.3593	90	10.92	0.7	4.6	43.4	7.7	9.94	309.008	2.75	12.07	2.05	3.64	0.06	267.983	37.2813		1.3186	26.2	2.801	10.6821		137.53	1.71	133	3.27	regular		1	0	0
385	1	39	1	21.6441	67	9.39	1.2	4.4	11.3	15.2	4.9	303.49	6.55	3.49	8.76	5.56	0.21	58.736	0.38172		0.7287	43.9	1.111	9.3951	5.62176	91.1	1.67	0.2	0.9	regular		2	0	0
386	1	55	1	32.4662	98	5.01	1.2	8.9	8.9	12.8	6.99	328.321	0.05	5.87	13.01	70.03	1.04	62.407	0.76344		1.5962	55.3	2.41	9.2664	4.71552	83.05	1.75	0.2	0.9	menopause		0	0	0
387	1	60	1	25.3155	84	3.9	2.7	0.8	13.7	23.6	7.21	314.526	0.8	5.14	42.37	97.38	2.29	3.671	1.04973		1.4574	45.8	0.727	9.9099	4.93056	91.95	1.62	0.5	0.9	menopause		1	1	0
388	1	50	1	35.4308	111	9.17	1.5	14.4	12.1	14.3	12.87	380.742	0.35	14.83	57.8	35.19	0.48	374.442	1.78136		1.5268	45.2	2.059	10.296	4.56192	109.61	1.59	0.5	0.9	menopause		1	0	7
389	1	52	1	22.8374	85	2.26	1.1	20.6	18.7	17.7	8.01	336.598	0.18	5.83	30.8	89.11	1.74	47.723	0.73163		1.1798	36.6	1.799	9.9099	4.6848	106.51	1.74	0.4	0.97	menopause		0	0	1
390	1	52	1	30.1194	95	7.31	0.6	7.4	55.9	10.4	8.44	333.839	0.38	26.93	7.05	15.86	0.15	345.074	0.41353		1.4574	66.4	1.514	8.4942		89.99	1.49	0.5	0.9	menopause		1	0	0
391	1	52	1	24.7475	86	2.95	3.3	32.6	20.1	18.2	5.09	292.454	2.44	8.59	59.13	150.2	5.33	40.381	0.28629		2.5331	64.1	1.18	8.8803	4.59264	72.37	1.6	0.4	0.9	menopause		0	0	0
392	1	27	0	24.3375	78	2.07	0.9	0.8	6.2	11.3	3.51	419.368	0.03	6.13	2.48	8.76		80.762	2.38575	36.6	15.9273	20.3		10.5534	5.9904	96.94	1.72	0.3	0.9			1	0	4
393	1	27	0	24.4141	84	3.01	1.2	7.7	9.3	12.9	3.15	320.044	0.21	5.99	2.22	2.28		113.801	1.84498	40.3	18.2175	51.8	1.135	12.4839	5.49888	106.31	1.79	0.4	0.9			0	0	2
394	1	31	0	24.5156	90	2.38	1.2	9.4	8.7	11.1	6.67	375.224	0.01	5.5	1.77	5.65		51.394	2.25851	14.9	7.0788	16.8	0.722	10.6821	5.72928	101.38	1.88	0.3	0.9			4	0	0
395	1	27	0	35.3415	106	1.96	0.5	5.5	5.3	15.9	10.92	435.922	0.01	8.19	2.83	6.7		18.355	2.16308	14.9	8.7444	48.4	1.241	11.4543	5.13024	101.38	1.58	0.4	0.9			2	0	0
396	1	63	1	20.5457	74	9.23	1	3.9	8.6	7.3	2.59	397.296	0.11	5.98	46.75	105.05		3.671	0.41353		0.9022	58.1		10.6821	4.62336	92.34	1.57	0.8	0.9	menopause		1	0	0
397	1	38	0	26.8809	94	4.34	2.4	3.8	27.6	13.1	5.3	424.886	0.04	7.75	4.46	7.45		40.381	1.65412	26.7	15.0251	32	1.214	12.0978	5.2224	97.3	1.64	0.6	0.9			1	1	2
398	1	57	0	28.0816	92	3.56	1.5	6.2	20.4	20.3	3.71	350.393	0.07	8.25	3.16	3.18		110.13	0.54077	39.2	11.5204	36.9		12.3552	4.79232	83.56	1.43	0.3	0.9			0	0	4
399	1	47	0	26.7299	96	3.16	1.8	3.7	5.8	19.6	6.55	286.936	0.02	8.29	3.14	6.34		33.039	1.36783	31.8	16.5519	37.3		9.9099	4.43904	63.57	1.43	2	0.9			1	1	0
400	1	39	0	28.7274	97	1.32	1.5	10.6	22.7	7.6	9.16	286.936	0.03	7.15	2.15	6.73		84.433	0.92249	27.1	12.4226	36.4	0.682	10.296	4.6848	88.77	1.67	0.2	0.9			0	1	0
401	1	37	0	25.5593	85															25.4								1.4				1	0	2
402	1	58	0	30.0408	102	2.96	2.1	0.8	19	13.4	8.88	256.587	0.04	6.68	4.36	3.71		44.052	0.98611	22.8	9.1955	61	4.035	10.8108		85.91	1.4	199.6	0.9			0	0	5
403	1	43	0	29.9616	100	5.43	4.7	5.4	16	20	3.82	292.454	0.03	3.25	3.19	4.53		14.684	1.97222	31.6	7.287	25.3	1.692	9.1377	5.11488	85.18	1.9	1	3.37			1	1	0
404	1	51	0	32.1799	101	3.01	1.3	0.8	6.9	16.4	9.94	331.08	0.02	4.01	2.95	8.56		22.026	1.74955	24	9.7854	29.3	1.495	8.3655		75.14	1.68	0.2	0.9			2	0	0
405	1	48	0	27.1527	93	4.42	2.9	3.7	11.5	17.8	8.22	253.828	0.01	7.11	3.5	10.31		18.355	1.49507	24.2	7.5993	70.9	0.914	10.1673	5.46816	69.31	1.73	0.3	0.9			2	1	0
406	1	42	0	34.9934	112	6.29	1.9	15.4	5.5	11	10.3	245.551	0.36	6.33	3.01	5.49		88.104	0.98611	17.4	8.9526	51.2		10.9395	4.5312	90.89	1.75	0.9	0.9			1	0	0
407	1	51	0	25.1808	90	3.82	3.5	5.6	9	16.7	4.62	377.983	0.22	3.78	2.67	3.52		44.052	2.76747	48	13.8453	58.3	1.542	10.4247	4.39296	67.57	1.48	0.5	0.9			3	1	0
408	1	40	0	24.3141	89	3.52	1.7	3.4	9.6	15.9	5.46	325.562	0.02	6.02	1.83	2.5		55.065	1.11335	63	21.4099	45.5		11.583		98.98	1.68	240	14.43			1	1	0
409	1	54	0	26.8122	95	2.3	3.1	2.7	23.7	10.3	4.75	364.188	0.04	6.89	2.42	3.39		77.091	1.46326	49.4	16.3784	34.2	20.135						31.9			2	1	0
410	1	56	1	29.7608	102	3.16	1.2	6.4	11.9	12.2	16.72	289.695	0.68	9.31	20.88	36.96	2.01	29.368	0.66801		1.6656	41.3	2.848	9.3951	5.54496	101.29	2.19	0.9	0.9	menopause		0	0	0
411	1	59	1	41.952	116	2.62	2	11.7	13.1	36.9	15.18	264.864	0.1	3.6	17.01	41.11	2.37	25.697	0.54077		0.7287	70.6	0.593	9.2664	4.17792	90.12	1.64	0.7	2503.68	menopause		0	0	0
412	1	67	1	33.4977	101	4.87	7.5	13.4	9	15.3	4.76	358.67	1.08	5.23	16.9	64.94		22.026	2.16308		1.2145	41.5		12.2265		99.22	1.69	0.3	0.9			1	0	0
413	1	70	1	25.0762	85	7.34	1.4	8.4	15.7	14.7	6.69	369.706	0.37	5.17	17.97	56.06		3.671	0.34991		1.1104	41.7		10.8108		151.22	1.72	1.4	0.9	menopause		3	0	0
414	1	36	1	33.305	97	7.84	0.5	4	13.1	12.1	11	226.238	0.13	8.56	9.31	7.02	0.43	88.104	1.36783		2.0126	39	2.466	10.5534	6.23616	100.97	1.88	0.5	0.9	regular		0	0	0
415	1	25	1	23.5078	75	1.32	0.5	10	14.3	6.6	1.86	129.673	0.14	17.13	7.27	8.89		304.693	0.89068		1.5268	43.2		9.2664		79.27	1.5	0.5	0.9	non-regular		1	0	2
416	1	69	1	22.7615	75	9.08	3.2	8.5	6.5	9.6	3.61	292.454	2.68	6	34.28	94.93	1.14	18.355	1.04973		0.347	42.1	13.371						48.06	menopause		3	1	0
417	1	54	1	36.2897	112	3.82	0.8	7	13.5	26.1	16.77	270.382	0.02	3.86	13.73	36.87	1.52	58.736	0.57258		0.7287	42.8	3.089	10.296	4.71552	102.81	1.6	0.3	1.77	menopause		0	0	0
418	1	55	1	39.1929	112	5.82	1.1	5.8	8.1	11.5	4.33	267.623	0.28	5.21	14.43	41.91	2.46	55.065	0.66801		0.5552	32.9	1.282	12.2265	5.49888	87.79	1.52	0.6	0.9	menopause		0	0	0
419	1	79	1	32.8933	92	6.2	1.4	17.5	7.9	9	8.51	433.163	0.75	7.37	20.1	73.1	2	40.381	0.60439		1.1798	56.9	2.925	10.8108		110.79	1.58	14.2	4.6	menopause		0	0	0
420	1	52	1	30.116	92	2.45	3.3	8.1	42.1	7.1	4.84	193.13	3.1	15.89	31.37	14.63		183.55	17.0502		1.0063	52.6		8.8803	4.88448	84.9	1.45	0.4	0.9	non-regular		3	0	3
421	1	56	1	35.0589	102	5.01	2	4.6	16	11.1	5.07	135.191	0.04	6.58	15.56	19.64	0.88	326.719	0		1.0063	110.6	1.657	11.583	4.65408	125.11	1.76	0.6	0.9	non-regular		0	0	0
422	1	74	1	38.5411	109	1.2	2.1	6.8	8.6	8.3	7.79	380.742	0.21	12.83	30.07	62.05	7.34	44.052	1.20878		0.4511	85.6	2.553	11.3256		104	1.45	0.2	0.9	menopause		0	0	0
423	1	55	0	26.8687	97	4.45	0.8	0.8	6.6	14	6.69	320.044	0.07	9.23	4.02	11.9		135.827	2.19489	45	12.2491	63.9	0.971	11.8404	5.48352	103.91	1.73	0.3	0.9			0	0	0
424	1	48	0	26.7755	97	4.14	2.6	0.8	10	12.7	7.63	284.177	0.01	3.89	2.92	5.28		36.71	0.6362	36.6	11.104	36.3	0.823	13.3848	5.85216	131.82	1.84	0.7	0.9			3	1	0
425	1	48	0	26.6097	92	4.61	1.3	4.5	28.4	11.6	4.83	408.332	0.03	5.83	4.94	3.36		66.078	1.08154	33.4	13.7065	29.6	1.147	12.2265	4.88448	109.11	1.64	0.9	0.9			1	0	2
426	1	61	0	38.6224	118	3.69	1.9	9.2	13.1	18.7	18.06	446.958	0.06	7.19	3.91	4.28		77.091	1.43145	30.5	9.4384	63.7	3.807	10.4247	5.51424	112.05	1.74	0.2	1.3			0	0	0
427	1	27	0	20.8307	80	3.96	1.2	2.5	10.7	11.8	3.95	397.296	0.02	8.72	2.59	2.22		132.156	3.24462		14.2964	24.2		11.3256		102.83	1.73	0.3	0.9			0	0	0
428	1	44	0	33.7068	105	3.5	1.3	2.1	7.8	23	7	598.703	0.56	13.25	3.1	8.58		190.892	4.29435		13.186	43		10.5534		85.03	1.58	0.2	0.9			0	0	0
429	1	45	0	29.8606	101	2.79	0.9	5.2	3.6	9.3	2.55	295.213	0.03	4.89	3.46	4.19		146.84	2.25851	28	17.35	33.2	1.274	10.9395	4.1472	113.65	1.62	0.3	2.13			2	0	6
430	1	68	0	25.6173	87	3.57	3.9	4	9.5	12.7	2.47	446.958	0.69	9.43	4.08	5.44		80.762	2.48118	63.9	17.3847	24.4	1.282	11.583		114.7	1.73	0.1	0.9			0	0	7
431	1	27	0	31.7901	96	1.73	1.4	3.6	7.3	54.4	5.31	444.199	1.93	11.88	1.69	2.94		102.788	2.70385	15.4	8.7444	24.8	1.62	10.296	5.28384	84.23	1.69	0.9	0.9			0	0	0
432	1	56	0	33.771	111	4.19	2	4.5	8.1	12.2	8.31	162.781	0.04	5.78	3.08	5.82		77.091	0.41353	15.1	5.8296	43.3	0.742	12.3552	5.32992	117.45	1.7	0.3	0.9			1	0	0
433	1	40	0	34.4729	108	3.29	1.4	7	12.7	8.7	16.35	179.335	0.01	5.32	1.89	8.93		62.407	0.15905	15.6	6.6971	42.3	1.181	11.3256	5.03808	97.14	1.66	1	0.9			1	0	0
434	1	47	0	25.6896	90	6.88	0.7	4.4	34.5	5.2	7.96	286.936	0.25	8.66	6.43	4.26		44.052	0.85887	40.8	10.9652	32	4.661	12.4839		100.29	1.57	0.7	0.9			3	0	5
435	1	44	0	34.5679	115	5.19	1.7	5.4	15.9	10.2	15.02	206.925	0.11	6.17	2.41	1.88		80.762	0.98611	10.2	5.7602	47.9	3.353	10.4247	5.63712	102.4	1.83	0.3	0.9			0	0	0
436	1	46	0	30.8293	105	0.71	1.8	7.1	9.2	15.8	7.19	195.889	1.18	9.74	8.45	12.34		7.342	0.50896	45.4	14.3658	69.4	1.661	9.5238	5.32992	116.05	1.95	0.4	0.9			1	1	0
437	1	58	0	29.3524	100	2.98	1.6	5.9	7	11.7	5.56	270.382	0.22	4.44	1.76	4.95		66.078	0.60439	25.2	12.4226	48.5	1.616	10.0386	4.65408	98.5	1.68	1.2	0.9			4	0	0
438	1	42	0	32.4886	105	3.58	4.9	30.8	21.6	18.5	13.83	430.404	0.03	9.2	2.39	1.94		121.143	3.34005		11.2428	33		10.8108		81.69	1.62	0.6	0.9			3	1	0
439	1	42	1	28.4799	90	5.14	1.8	6.2	29.5	11.4	7.99	259.346	0.16	4.93	5.42	5.37	0.12	341.403	11.3562		1.6656	35.7	1.937	9.7812	4.74624	87.92	1.47	0.1	0.9	non-regular	30	0	1	0
440	1	61	0	22.694	83	8.38	0.7	6.9	6	19.4	3.12	204.166	0.06	5.79	8.91	13.38		80.762	0.6362	68.2	18.2869	35.1	1.146	11.1969	4.56192	116.62	1.72	0.3	0.9			0	0	0
441	1	48	0	28.0864	98	5.31	1.6	4.7	18.8	13.8	4.37	237.274	0.04	4.12	3.85	19.96		80.762	0.92249	39.4	12.2144	36.9	0.846	11.1969	5.74464	112.65	1.49	0.5	0.9			2	0	1
442	1	45	1	29.3724	82	4.99	1	2.8	22.7	11.8	6.85	275.9	3.28	13.12	2.97	8.48	0	414.823	6.74372		1.5268	51	3.867	10.8108		100.51	1.54	316.9	11.36	non-regular		0	0	0
443	1	45	1	22.913	78												0.18						1.381							regular		0	0	1
444	1	67	1	33.7925	96	5.03	1	11.9	12.5	11.5	5.19	435.922	0.65	5.45	14.96	45.96	2	51.394	2.09946		0.694	68.1	2.22	9.9099		95.57	1.7	0.2	0.9	menopause		1	0	0
445	1	45	1	23.7812	80	1.19	1.2	20.8	16.4	8.6	2.68	311.767	2.65	10.33	1.99	5	0.31	881.04	13.2012		1.5962	43.1	2.042	10.8108		94.94	1.42	0.4	0.9	regular	21	2	0	0
446	1	46	1	21.2306	76	3.53	2.6	5.2	34	13.2	3.26	521.451	9.87	10.88	12.42	3.83	0.45	2632.11	1.78136		1.8044	35.9	3.861	9.9099		96.46	1.58	137.6	177.2	regular	30	4	0	0
447	1	47	1	28.3266	79	2.42	2	10.5	24.9	6.6	5.39	306.249	0.06	9.57	5.48	13	0.25	157.853	1.14516		1.041	91.9	1.104	11.3256	4.74624	91.54	1.33	1.6	0.9	regular	24	0	0	0
448	1	65	1	34.9975	102	2.22	1	3	15	8.6	5.84	413.85	0.14	3.69	23.22	64.78	2.11	36.71	1.74955		0.7287	53.6	0.74	12.3552		188.45	1.68	0.3	60.72	menopause		1	0	0
449	1	47	1	26.9598	84	4.19	0.7	0.8	10.1	8.9	12.83	146.227	0.2	11.3	2.16	3.4	0.05	433.178	41.6393		1.2145	24.6	0.801	11.1969		95.29	1.36	271.8	108.18	regular	28	1	0	0
450	1	40	1	21.0077	74	1.57	1.6	0.8	13.5	7.8	3.13	240.033	0.85	7.8	16.79	17.21	0.52	260.641	6.9982		1.1104	34.6	1.068	10.6821	4.0704	75.5	1.32	0.4	0.9	regular		3	1	3
451	1	75	1	28.2828	88												2.5						2.122							menopause		0	0	0
452	1	48	1	21.4573	72	1.57	2.9	6.5	6.3	6.1	1.94	201.407	2.06	12.47	58.67	84.99	1.94	25.697	0		1.0063	27.4	1.546	9.7812	5.13024	84.65	1.8	0.8	0.9	menopause		3	1	0
453	1	47	1	27.2817	82	2.84	3.4	0.8	7	9.5	4.14	529.728	0.27	10.1	27.73	45.58	0.43	36.71	3.02195		1.8391	21.8	3.085	10.5534	5.0688	91.98	1.66	0.3	0.9	regular	29	2	1	0
454	1	68	1	30.0621	100	2.26	2.3	11	15.6	9.9	7.18	231.756	2.3	4.16	20.26	66.49	1.71	11.013	0		0.2082	51.7	0.961	8.4942		95.77	1.53	0.3	0.9	menopause		0	0	0
455	1	47	1	28.9811	89	4.12	0.8	4	7	12.1	5.35	173.817	0.2	5	18.64	46.94	0.77	3.671	0			31.5	2.265	8.4942		77.85	1.47	0.3	0.9	non-regular		1	0	0
456	1	40	1	29.34	79	3.91	2.6	7.4	11.6	10.6	2.47	129.673	5.02	6.02	10.06	18.89	0.41	319.377	4.51702		1.4921	54.8	1.296	9.9099		75.39	1.25	21.4	0.9	regular	23	2	0	3
457	1	33	1	19.9481	69	5.26	0.4	13.6	13.3	11.3	5.04	267.623	1.06	8.39	27.76	9.5	0.24	301.022	5.37589		1.1451	31.9	0.501	11.4543	4.97664	111.64	1.7	1.3	0.9	regular	30	0	0	0
458	1	47	1	34.2936	91	3.56	2.5	5.2	5.1	11.9	8.18	295.213	0.02	3.54	14.9	24.95	1.24	106.459	0.41353		0.2776	81.2	2.341	9.6525	4.73088	99.06	1.38	1.5	0.9	menopause		0	0	7
459	1	61	0	30.8248	101	3.85	0.6	0.8	9.7	46.5	8.8	507.656	0.2	9.15	3.5	6.85		99.117	3.62634		9.9589	40.9		9.5238		83.14	1.59	0.7	0.9			1	0	0
460	1	38	1	30.478	93	3.29	2.9	7.7	11.9	19.9	16.42	96.565	0.06	4.09	0.55	1.89	8.12	602.044	46.5698		1.0063	38.8	1.582	7.9794		80.12	1.68	0.2	0.9	regular	28	0	1	0
461	1	23	1	20.0692	67	1.27	1	12.7	6	10.9	3.45	297.972	1.92	12.08	8.31	7.16		594.702	44.9157		1.1798	44.7		13.5135		101.6	1.59	0.3	0.9	regular	30	3	1	3
462	1	26	1	24.977	74	1.02	1	0.8	9.9	8.8	9.02	228.997	1.2	7.31	6.62	4.49		367.1	13.8055		1.8044	22.3		10.1673		73.88	1.39	1.2	5.54	regular	28	0	0	3
463	1	25	1	19.2336	64	2.38	1	8.5	10.2	8.9	5.19	551.8	0.15	22.17	8.38	2.11	0.04	704.832	52.5501		1.1451	29.5	3.571	10.8108		92.01	1.75	1	0.9	non-regular		3	0	4
464	1	35	1	20.4467	69	4.74	1	13.3	25	11.4	4.61	297.972	4.91	6.45	8.08	6.23		502.927	1.71774		2.7066	37.5		10.4247		99.7	1.61	0.5	0.9	non-regular		1	0	1
465	1	26	1	32.4444	85	2.03	0.3	8.3	5.3	3.8	4.07	311.767	0.18	9.02	4.44	6.85	0.19	271.654	2.8629		1.8391	26.5	0.865	13.1274		120.38	1.37	0.6	0.9	regular	28	0	1	0
466	1	28	1	32.2979	90	1.61	0.7	21.1	8.9	4.7	10.43	273.141	0.12	6.97	7.11	4.19	0.15	690.148	2.51299		1.8044	23	5.846	11.0682		144.04	2	181.8	2.37	regular	28	0	0	0
467	1	35	1	24.5675	85	1.49	0.7	3.1	14.7	5.8	4.73	309.008	1.53	6.18	1.44	3.52	0.04	110.13	2.06765		1.5268	27.8	1.156	11.9691		129.2	1.87	0.2	0.9	HRT		1	1	3
468	1	35	1	18.3391	67	1.98	0.9	6.9	11.9	15.3	4.46	300.731	1.06	9.49	10.2	5.47	0.4	154.182	1.87679		3.1924	29.6	2.271	9.7812		78.49	1.54	0.7	0.9	regular	35	1	0	3
469	1	22	0	26.2773	87	2.67	1.4	2.5	8.7	5.3	3.47	405.573	0.04	5.09	3.57	5.75		73.42	5.24865		13.2554	19.5	3.902	12.9987		132.99	1.78	1.1	0.9			1	0	3
470	1	24	0	18.7783	75	2.27	2.7	2.8	9.1	15.5	2.27	297.972	0.09	11.11	4.32	1.45		106.459	1.78136		15.0251	32.3	1.79	8.7516		83.73	1.48	0.5	0.9			2	1	0
471	1	26	0	23.3887	85	2.01	1.4	21.5	4.6	5.8	5.93	389.019	0.05	11.44	3.27	3.47		80.762	2.70385		16.5866	15		12.87		111.39	1.75	0.5	0.9			0	0	0
472	1	26	0	22.9917	95	1.7	1.9	6.5	12.5	10.6	6.67	427.645	0.02	6.85	7.27	5.98		102.788	3.46729		12.0756	38.4	2.412	11.4543		77.95	1.56	1.7	0.9			1	1	0
473	1	26	0	25.3934	86	3.09	0.8	4.3	6.3	15.6	8.36	336.598	0.01	14.28	3.17	2.53		106.459	2.70385		14.5393	27.2	2.351	11.8404		100.64	1.58	0.7	0.9			3	0	0
474	1	38	0	22.0384	84	1.43	1.5	3.1	14.6	13.8	4.97	297.972	0.06	7.89	6.11	6.01		113.801	2.95833		17.7317	18.6	1.253	11.7117		110.29	1.69	4.9	0.9			0	1	0
475	1	31	0	29.2839	95	2.71	3.6	12.8	16.8	13	10.58	264.864	0.01	4.48	3.71	0.95		66.078	1.97222		9.4037	34.2	0.982	8.7516		78.96	1.26	0.7	1.27			2	1	3
476	1	35	1	27.7447	81	1.16	0.3	5	15.9	8	3.8	584.908	7.42	17.82	6.32	2.18	0.12	378.113	3.46729		0.9369	33.5	3.364	8.6229		111.67	2.36	165.9	0.9	HRT	28	0	0	0
477	1	24	1	20.5714	68	1.08	1	0.8	17.1	4.9	5.07	389.019	0.53	17.25	7.11	2.26	0.14	932.434	39.8261		1.6309	20.2	2.545	11.0682		102.63	1.73	5.7	0.9	regular	30	0	0	0
478	1	43	1	21.4844	77	1.99	2.3	0.8	21.8	5.1	5.03	228.997	4.18	14.39	4.81	6.56	0.14	480.901	32.7961		1.041	33.9	3.281	7.9794		72.64	1.65	0.2	0.9	regular	26	1	0	0
479	1	65	1	29.5159	89	1.84	0.6	9.7	12.4	9.7	6.42	237.274	1.06	7.16	24.7	80	3.7	77.091	0.69982		0.7634	58	2.436	10.4247		95.95	1.61	0.9	0.9	menopause		0	0	4
480	1	31	1	18.7328	61	1.67	2.6	1.4	11.2	9.1	5.24	300.731	4.8	19.65	27.08	8.45	0.01	1835.5	4.7715		2.082	23.9	2.301	10.6821		91.86	1.55	19	52.16	regular	26	1	0	0
481	1	47	1	34.7807	97	2.33	0.7	7.9	8.9	11.6	11.23	190.371	1.01	11.93	7.42	4.56	0.1	1611.57	0.9543		1.3186	55.1	1.233	9.1377		83.44	1.53	0.6	0.9	regular	30	2	0	0
482	1	31	1	27.852	80	1.32	1	2.9	8.6	9	8.64	262.105	1.9	13.91	6.42	6.36	0.23	154.182	2.09946		1.041	30	1.64	9.5238		77.85	1.37	0.3	0.9	regular	29	0	0	0
483	1	45	1	22.4913	73	2.82	0.7	7.9	14.7	13.7	2.23	342.116	0.25	13.69	3.75	4.15	0.13	407.481	40.5259		1.4921	37.2	1.861	10.6821		97.26	1.54	187.4	1.31	regular	28	0	0	1
484	1	51	1	29.5525	96	5.34	3.4	5.2	24.1	11.6	3.47	126.914	0.45	8.35	29.63	30.77	1.47	532.295	1.39964		1.2145	31.3	1.102	9.009		76.81	1.37	2.7	0.9	menopause		2	0	0
485	1	35	0	22.8194	86	3.8	0.3	6.9	5.3	8.8	10.35	245.551	0.03	9.97	4.89	2.57		121.143	1.9086		16.1008	37.4	0.914	8.1081		60.44	1.44	0.4	0.9			0	0	0
486	1	49	1	31.2314	84	4.39	4.5	15	22	12.1	12.2	275.9	1.18	7.16	15.2	16.18	0.14	1093.96	3.91263		1.5962	45.2	2.508	8.6229		74.85	1.38	0.3	0.9	regular	28	0	1	2
487	1	45	0	27.4691	94	6.34	1.5	10.7	5.6	14	6.5	314.526	0.04	4.59	2.17	2.68		135.827	2.38575		12.4226	25.1	2.109	10.1673		68.2	1.32	0.2	0.9			0	0	1
488	1	50	0	28.6661	102	1.95	0.7	5.9	7.9	6.3	9.02	557.318	0.05	7.49	4.03	3.55		69.749	2.64023		8.6403	41.2	1.206	9.3951		68.21	1.52	0.2	0.9			3	0	0
489	1	50	0	27.6361	92	1.94	0.9	2.5	5.7	4.9	6.38	350.393	0.04	8.95	2.9	4.88		102.788	1.71774		14.2964	33.9	2.86	12.2265		98.82	1.28	1.8	0.9			2	0	0
490	1	41	0	31.0735	102	2.79	1.6	5.6	17	5.9	12.83	220.72	0.03	9.12	1.77	3.05		69.749	1.33602		11.9715	47.8	4.635	9.6525		102.31	1.99	0.5	4.12			4	1	0
491	1	28	0	20.3052	80	2.11	3	26.3	7.5	9.3	1.83	328.321	0.08	7.4	4.16	2.06		88.104	2.00403		18.3563	26.6	1.425	10.8108		99.63	2.15	40.3	0.9			0	1	0
492	1	56	0	30.8112	100																	43.1	2.02			79.45	1.65					3	0	2
493	1	52	0	23.8087	85	1.91	1.7	3.4	8.6	23.1	2.97	297.972	0.05	7.97	3.22	7.44		106.459	1.5905		19.5014	26.7	0.944	11.1969		92.41	1.57	0.7	0.9			0	1	0
494	1	25	1	19.052	67	2.34	0.9	0.8	12.9	5	4.43	217.961	0.1	13.77	4.85	2.33	0.01	1365.61	56.1765		1.9779	30.7	0.863	9.7812		75.22	1.8	1.5	0.9	regular	23	0	0	2
495	1	53	1	33.7925	103	1.61	0.6	8.4	17.8	5.9	15.27	383.501	2.83	14.67	3.37	4.96	0.1	1215.1	3.37186		1.1451	39.7	1.243	10.9395		107.4	1.72	0.5	1.57	menopause		0	0	0
496	1	62	1	26.5021	89	2.25	0.5	8.8	10.6	5.9	5.58	510.415	1.73	8.33	36.06	77.5	3.7	73.42	1.84498		1.1451	32.7	3.665	9.7812		60.03	1.13	3.5	0.9	menopause		0	0	0
497	1	48	1	36.4133	99												0						1.103			96.78	1.7			regular	28	0	1	0
498	1	64	1	23.3091	78	4.28	0.8	2.8	3.5	6.3	4.35	361.429	1.12	4.64	13.07	60.52	4.8	58.736	0.92249		0.5899	39.9	3.098	8.7516		82.74	1.6	300.8	25.3	menopause		0	0	0
499	1	65	1	26.9531	82	2.78	1.5	8.3	11.8	11.9	4.91	369.706	2.98	9.48	39.81	98.21	3.94	99.117	1.39964		1.3533	28.7	4.018	8.7516		93.13	1.93	627	0.9	menopause		0	0	1
500	1	73	1	22.151	71	2.15	0.8	8.5	6.1	12.2	6.86	278.659	0.98	12.73	67.5	165.08	6.13	22.026	0.89068		0.6246	44.6	0.355	14.2857		118.39	1.57	0.8	0.9	menopause		0	1	0
501	1	26	1	27.1416	87	2.73	1.5	0.8	6.8	11.1	12.93	264.864	1.73	14.28	3.21	2.96	0.1	201.905	3.46729		1.9779	17.4	1.156	10.8108		104.78	1.69	0.2	0.9	regular	32	4	1	0
502	1	38	1	24.6548	74	1.34	0.8	16.8	9.5	10.4	6.35	251.069	1.24	11.54	17.17	12.9	0.2	359.758	6.07571		1.4921	19.9	1.066	9.1377		84.13	1.58	0.3	0.9	regular	28	2	0	0
503	1	52	1	27.1809	92												0.87				2.3596		1.626	7.722		63.03	1.39			regular	30	0	0	0
504	1	36	1	20.8117	71	0.85	0.4	5.1	6	14.4	5.66	369.706	2.25	6.38	2.68	3.09	0.05	47.723	2.89471		0.2082	26	1.301	10.5534		123.14	2.14	2	0.9	HRT	30	4	0	1
505	1	44	0	34.108	110	4.9	4	15.8	15.4	14.9	6.72	273.141	0.04	6.72	11.28	4.88		121.143	1.84498		10.0977	63.7	0.673	10.6821		81.75	1.66	1.8	1.94			4	0	3
506	1	37	1	33.5938	63	1.58	0.2	3.4	23.8	7.9	4.02	309.008	0.08	9.75	2.6	6.8	0.14	238.615	1.52688		2.0473	28.8	1.653	10.8108		111.53	1.55	0.6	0.9	regular		1	0	0
507	2	26	1	36.2275	98	1.62	2.8	4.4	18.7	6.1	15.67	422.127	1	10.54	5.15	5.22	0.29	135.827	3.65815		2.429	54.2	2.082	9.1377		90.88	1.9	21.5	3.96	regular	28	0	0	0
508	2	30	0	40.6901	122	3	3.1	3.5	11.8	8.8	18.64	416.609	0.02	6.89	2.01	3.79		187.221	2.64023	13.8	6.6624	38.7	1.029	9.6525	5.66784	94.83	1.89	1	0.9			1	0	0
509	2	21	1	20.8209	71	1.35	2.1	1.9	9.7	7.6	4.06	364.188	1.12	12.06	7.38	4.97	0.09	194.563	4.83512		2.2555	26.4	2.743	11.3256	5.40672	120.84	1.93	0.5	0.9	non-regular		0	0	3
510	2	27	1	17.9151	65	2.05	2.1	0.8	19.7	10.6	4.25	342.116	2.12	7.28	5.19	3.6		642.425	34.1639		2.4637	35.5		9.6525	4.3776	72.61	1.41	2.4	0.9	regular		0	1	0
511	2	25	1	19.3625	63	4.55	0.4	4.8	7.9	13.4	2.93	405.573	1.64	12.42	9.67	3.81	0.34	1163.71	1.39964		1.7697	45.5	1.906	10.5534	4.62336	78.09	1.45	1.4	0.9	regular	32	0	0	0
512	2	22	1	21.8724	69	3.11	1.6	25.9	23.2	6	4.98	223.479	0.44	6.51	3.09	5.46	0.18	161.524	1.94041		1.8391	49.6	0.897	10.5534	5.0688	79.06	1.57	1.3	0.9	regular		0	0	0
513	2	25	1	22.0386	72	1.66	0.9	7.7	12.3	3.2	5.31	286.936	0.14	5.79	19.29	6.65	0.19	319.377	3.4991		1.5268	33.9	1.471	11.3256	6.09792	132.29	2.12	0.5	4.59	regular	28	0	0	0
514	2	36	1	17.7154	65	3.14	0.5	8.5	8.2	6	3.17	309.008	13.57	3.93	7.28	5.79	0.52	785.594	1.2724		0.8328	86.8	0.652	11.4543		95.06	1.26	84.3	25.03	regular	28	0	0	0
515	2	34	1	37.9604	105	4.3	0.5	3.7	20.4	11.8	6.21	195.889	0.25	10.67	19.12	5.95	0.18	1031.55	0.92249		2.4637	80.7	1.621	11.1969		95.56	1.67	105	6.21	regular	28	0	0	0
516	2	28	1	25.4028	70	1.53	0.3	3.9	11	10	9.46	629.052	1.73	22.3	2.32	4.28	0.03	73.42	5.69399		1.7697	28	2.195	12.6126	5.57568	151.87	2.96	0.6	0.9	HRT	28	0	0	0
517	2	32	1	33.0579	98	0.98	1.4	17.8	24	7.7	8.12	275.9	0.34	41.03	2.14	5.12	0.19	128.485	1.49507		1.6309	56.4	0.819	10.8108	4.51584	83.22	1.62	1.4	0.9	regular		0	0	0
518	2	28	1	19.1001	68	1.68	0.8	3.4	12.8	11	4.52	237.274	0.24	14.58	2.19	3.2		752.555	52.6137		1.0063	38.2		11.8404	4.20864	87.33	1.42	0.4	0.9	regular	30	0	0	0
519	2	54	1	19.8347	82	1.73	1	2.6	6	15.2	6.99	629.052	0.05	14.79	31.26	65.01		58.736	6.9982		0.7634	64.4		11.9691	6.46656	101.66	1.7	2.7	0.9	menopause		0	0	0
520	2	72	1	31.2213	100	1.29	1	5.2	7.8	5.1	6.75	209.684	0.16	11.28	16.28	55	1.18	55.065	0.3181		0.5552	35.1	0.747	11.4543		99.66	1.43	6.5	0.9	menopause		0	0	1
521	2	39	1	27.6817	90	2.41	0.5	2.8	9.8	9.7	8.84	493.861	3.4	6.61	1.8	2.62	0.12	66.078	3.46729		0.6246	43.8	1.047	8.6229		112.13	2.04	0.5	0.9	regular	28	0	0	4
522	2	39	1	21.5139	74	3.01	0.7	9.7	13.9	5.4	4.79	289.695	1.23	25.12	12.54	14.35		480.901	6.83915		1.2145	41.4		9.1377		103.17	1.39	62.8	2.69	regular		1	0	0
523	2	48	1	22.4996	76	3.8	0.7	11.1	7.9	16.6	8.47	317.285	0.25	5.68	5.28	9.17	0.21	785.594	16.1277		2.4984	31.8	1.085	9.7812	4.89984	93.22	1.89	0.4	0.9	regular	21	0	0	0
524	2	47	1	22.231	85	3.37	0.4	5	9.2	11.7	4.46	322.803	2.57	7.93	35.58	88.31	0.96	51.394	1.20878		0.694	52.4	2.476	9.7812		80.5	1.68	10.2	0.9	non-regular		0	0	0
525	2	49	1	25.3069	83	2.97	0.6	2.8	12.8	8.5	2.38	231.756	5.55	9.03	15.18	22.48		591.031	5.69399		0.9022	51.1		14.2857	5.40672	98.59	1.85	0.6	0.9	regular	26	0	0	2
526	2	49	1	31.1791	85	6.61	3.6	7.5	18.2	10.1	6.04	273.141	0.61	5.64	3.05	3.02	0.15	602.044	40.5259		1.1451	24.7	1.579	11.4543	6.08256	107.66	1.79	3.4	0.9	regular	28	2	1	0
527	2	23	1	21.9076	70	1.18	0.6	7.2	22.7	16.4	3.95	162.781	0.1	23.24	6.01	4.63	0.24	565.334	41.0985		0.5552	55.8	3.327	9.6525		93.71	2.1	159.1	14.39	non-regular		0	0	0
528	2	48	1	36.8084	104	1.74	1.8	0.8	7.7	11	12.58	168.299	0.56	11.23	23.86	5.99	0.28	1875.88	2.67204		1.7697	49	2.505	10.6821	5.6832	85.97	1.66	0.4	261.01	regular	30	3	0	0
529	2	46	1	33.2031	101	1.99	1.4	3.6	70.5	4.6	6.21	212.443	0.08	15.05	18.6	5.62	0.43	381.784	4.99417		1.4921	61.5	1.831	10.6821	4.27008	92.38	1.55	0.5	0.9	regular	30	0	1	0
530	2	28	0	24.6914	91	2.59	0.4	5.7	8.5	9.5	5.9	320.044	0.02	7.75	3.67	1.36		161.524	0.92249	33.2	16.7254	54.8	3.141	10.9395	5.74464	110.62	1.81	0.3	0.9			0	1	0
531	2	25	1	20.3074	65	1.3	1	4	9.7	8.9	4.85	480.066	0.19	10.77			0.11	40.381	1.39964		0.9022	61.8	1.048	9.1377	4.77696	93.24	1.96	0.5	0.9	HRT	28	0	0	6
532	2	58	0	27.6817	99	1.36	3.8	25.2	9.2	14.6	19.01	331.08	0.01	6.52	4.13	5		106.459	0.85887	12	8.328	21.9	2.199	8.7516	5.26848	82.36	1.56	0.7	0.9			0	0	0
533	2	48	0	27.1809	86	3.09	1.7	3	13.7	8.6	6.47	366.947	0.02	8.9	0.91	2.04		88.104	2.03584	8.7	8.675	28.6		11.4543	5.23776	94.3	1.71	0.6	0.9			0	0	0
534	2	23	0	21.6788	83	7.45	0.7	1.5	9.4	8.5	7.1	397.296	0.03	6.58	3.83	2.14		113.801	2.5448	40	18.1134	31.2	2.785	9.7812	5.11488	78.68	1.74	0.5	0.9			0	0	1
535	2	61	0	38.0901	129	5.71	2.9	8.9	9.1	28.2	7	576.631	0.11	13.54	2.1	3.75		106.459	2.79928	30.3	8.8485	137.9	3.232	9.5238	5.97504	73.09	1.61	0.4	0.9			0	1	0
536	2	46	0	32.3689	105	9.83	4.4	2.3	24.7	5.5	10.45	248.31	0.01	14.16	2.05	1.66		212.918	1.14516	14.1	8.675	56.2	2.289	7.8507		68.92	1.45	3.2	0.9			0	0	0
537	2	39	1	26.1719	85	2.33	0.5	3.4	16.4	6.6	4.81	471.789	0.25	18.37	13.99	3.11	0.17	1182.06	48.0331		2.1167	79.7	2.081	9.7812	4.89984	86.15	1.79	0.5	0.9	regular	26	0	0	0
538	2	41	0	29.3962	89	3.35	2.4	5.7	6.4	18.4	8.5	353.152	0.02	10.7	2.47	1.71		121.143	1.9086	29.8	19.0503	35.4	1.348	9.3951	4.94592	63.12	1.48	0.5	0.9			0	1	0
539	2	18	0	22.4913	60	2.5	1	2.4	5.2	9.7	5.82	408.332	0.14	13.9	4.77	2.05		150.511	3.181	16.9	15.6497	34.1		9.9099	4.50048	76.27	1.49	0.2	0.9			0	0	2
540	2	44	1	26.4915	80	2.28	0.8	7.4	4.5	13		179.335	0.07	13.96	5.18	4.2	0.24	334.061	0.34991		1.5615	25.9	2.226	9.9099		88.8	1.49	145.7	0.9	regular	28	1	0	3
541	2	56	1	46.0601	135	3.29	1.8	3.1	8.7	13.3	4.9	339.357	0.24	10.66	23.11	34.2	2.98	139.498	2.48118		1.6309	55.5	5.76	10.296		95.54	1.39	570.7	3.85	menopause		0	0	0
542	2	37	1	19.2526	78	6.79	1.6	0.8	18.1	12.7	3.31	300.731	1.76	6.91	6.15	4.34		271.654	23.5394		0.6593	38.2		8.6229		83.4	1.49	0.6	0.9	regular	30	0	0	1
543	2	37	0	20.8308	82	1.32	1.2	3.1	9.2	5.7	3.01	350.393	2.22	10.48	5.18	1.45		40.381	2.67204		20.8547	53.5		10.0386		73.66	1.46	0.5	0.9			0	0	3
544	2	26	0	27.0169	88	4.53	4.7	0.8	15.9	8.6	2.79	237.274	1.7	4.78	1.99	2.68		88.104	1.2724		13.88	42.1		12.9987		105.26	1.82	7.6	0.9			0	0	4
545	2	37	1	21.4844	72	4.26	1.6	6.8	14.3	15.4	3.49	372.465	0.17	6.42	14.42	7.44	0.38	157.853	1.39964		2.8107	39.1	2.455	10.296	4.3008	75.58	1.32	0.4	0.9	regular	40	0	0	1
546	2	26	1	25.4327	85	1.23	0.9	10.4	22.9	5.4	3.72	248.31	0.12	9.07	7.65	6.8	0.23	124.814	1.5905		2.1167	21.4	1.059	12.6126	5.54496	115.05	1.82	2.4	0.9	regular	34	0	0	0
547	2	33	1	20.7612	80	10.89	1.8	0.8	22.6	4.6	6.97	168.299	0.42	6.15	1.9	2.53	0.1	297.351	20.263		0.8328	51.8	2.026	9.1377	4.56192	68.36	1.45	0.2	0.9	regular	28	0	0	0
548	2	65	1	24.5243	90	3.53	2.1	0.8	4.9	10.6	7.23	206.925	0.12	4.17	34.71	60.63	4.66	51.394	0.47715		0.6246	27.5	1.568	11.583		96.15	1.43	0.2	0.9	menopause		0	0	0
549	2	56	1	21.5139	67	4.79	1.1	2.8	4.4	12.3	3.26	248.31	0.1	12.36	38.39	106.6	0.14	3.671	0.60439		0.5899	34.7	0.949	12.2265	4.50048	7.31	0.95	0.5	0.9	menopause		0	0	0
550	2	26	0	25.5102	86	3.36	1.5	5	8.1	13.6	4.07	306.249	0.04	4.09	4.54	5.6		150.511	1.68593	32.2	19.1544	37.5		11.7117	5.16096	8.35	1.16	0.4	0.9			0	0	1
551	2	43	1	25.5102	63	3.34	1.6	6.8	34.4	6.9	10.64	251.069	0.2	6.61	5.83	4.78		789.265	0.60439		1.0757	56.6		10.296	5.2992	7.55	0.97	1.4	0.9	regular	28	0	0	0
552	2	47	1	33.126	105	2.42	0.9	6.1	10.1	15.8	15.65	245.551	0.04	33.28	25.54	24.37	1.68	150.511	1.46326		1.4574	53.9	1.999	11.0682	4.27008	7.19	0.85	0.4	0.9	regular		0	0	0
553	2	46	1	23.5294	58	3.99	0.8	3.7	10.1	14.3	4.36	529.728	0.29	32.41	28.35	7.69	0.51	1769.42	5.75761		1.4227	40	1.099	12.3552	4.51584	7.63	0.92	1.1	0.9	regular	28	0	0	0
554	2	32	1	27.3982	85	5.01	1.2	3.2	19.7	9.3	4.73	217.961	2.16	6.82	6.88	2.62	0.2	557.992	37.504		1.4227	30.9	0.749	10.0386	5.11488	8.68	1.18	0.4	0.9	regular		0	1	0
555	2	65	1	37.6378	112	1.65	1.4	7.4	8.1	11.7	9.64	322.803	0.22	10.95	30.22	48.97	1.78	62.407	0.54077		1.4574	54.5	3.235	12.9987		7.85	0.94	1	0.9	menopause		0	0	0
556	2	30	1	29.7619	95	1.56	0.9	34	11	10.2	8.28	226.238	0.27	10.8	10.73	7.01	0.29	352.416	18.3226		1.6309	43.5	0.758	12.2265	4.93056	9.39	1.14	1.2	0.9	regular	28	0	0	0
557	2	57	1	27.5312	82	6.07	1.2	2.1	7.5	12.4	8.59	306.249	0.03	7.49	39.88	83.5	6.26	40.381	0.66801		0.4511	47.3	4.754	8.8803		6.89	0.93	63.9	8.08	menopause		0	0	0
558	2	44	0	29.0657	100	3.1	1.3	3	19	10.7	3.23	540.764	0.01	7.46	2.78	5.92		33.039	5.12141	25.2	6.9747	63.6	2.799	8.2368		6.4	1.04	0.5	0.9			0	1	0
559	2	65	1	26.4915	85	13.7	1.8	3.7	7.7	11.5	5.52	549.041	0.45	8.15	18.32	80.33	1.28	3.671	2.19489		0.7981	25.9	5.628	9.6525		85.34	1.49	8.1	0.9	menopause		0	0	0
560	2	66	1	25.9107	89	2.86	1.9	2.6	13.6	10.3	4.19	273.141	0.58	4.37	41.05	70.53		3.671	0.41353		1.2492	31.2		11.1969		86.44	1.4	0.5	0.9	menopause		0	0	0
561	2	64	1	41.0156	140	5.72	2.1	0.8	13.6	6.3	6.54	333.839	0.08	5.22	18.14	62.34	4.12	66.078	0.89068		1.5615	52.1	4.525	12.87		108.1	1.51	1	0.9	menopause		0	1	0
562	2	26	0	25.3069	81	1.27	3.2	1.7	11.7	5.5	4.31	339.357	0.03	5.02	5.54	3		84.433	1.49507		21.8263	19.4		13.1274		89.53	1.52	0.3	0.9			4	0	2
563	2	18	0	18.9292	67	1.36	1.9	4.5	13.1	4.6	4.94	380.742	0.12	7.29	2.39	13.48		62.407	1.94041	40.6	20.3689	20.1	2.348	12.6126	5.6064	80.31	1.52	0.5	0.9			0	0	0
564	2	47	1	29.7442	108	2.76	6.8	5.2	8.2	10.8	14.95	204.166	1.68	10.07	58.12	19.11	0.42	848.001	1.81317		1.6309	30.6	3.611	10.0386		137.08	1.99	348.4	92.91	regular	28	0	0	0
565	2	38	1	31.2213	80	2.04	1.6	3.2	14.1	5	10.05	408.332	0.03	15.28	6.48	2.37		396.468	40.4941		1.5615	46		10.4247	4.73088	102.24	1.82	0.3	0.9	regular	28	0	0	0
566	2	28	1	16.9753	65	1.38	1	6.9	14.2	5.5	7.95	700.786	0.14	20.9	4.1	3.92	0.15	29.368	4.99417		1.9085	35.6	1.578	9.7812	4.34688	117.47	2.2	0.3	1.72	regular	28	0	0	0
567	2	41	1	22.3081		0.68	0.6	0.8	37.5	6.7	2.51	212.443	0.2	4.51	2.77	8.63	0.07	146.84	2.25851		0.5899	45.6	1.737	9.5238	4.3776	65.84	1.34	0.6	0.9	regular		2	0	0
568	2	58	0	26.2188	95	3.89	2.2	22.1	15.3	17.1	4.31	353.152	0.03	11.65	4.97	7.13		51.394	1.20878	32.4	10.9305	63.7	1.151	11.583	3.90144	95.47	1.36	0.1	0.9			0	0	0
569	2	49	0	27.6095	102	2.71	1	1.6	36.7	11.9	4.86	328.321	0.02	8.41	3.15	3.05		99.117	1.94041	15.4	9.716	28.6	1.56	10.6821	5.49888	83.04	2.25	1.8	0.9			0	0	0
570	2	60	1	22.4323	75	5.87	0.6	9.3	8.9	13.2	3.12	195.889	0.1	4.3	64.05	132.22	4.96	3.671	0.82706		0.4858	53.8	2.2	12.7413		103.79	1.54	334.9	0.9	menopause		0	0	0
571	2	49	1	25.6896	87	2.48	1.9	0.8	53.7	11.9	6.64	262.105	3.67	6.92	4.98	7.93	0.16	238.615	1.20878		0.9369	31	0.953	10.4247	4.16256	76.57	1.4	0.7	0.9	regular		0	1	5
572	2	76	1	30.116	90	4.23	2.2	50.1	10	15.2	15.71	322.803	1.2	3.05	19.19	68.01	5.15	18.355	0.79525		1.3186	47.7	2.845	7.5933		72.72	1.46	1149	5.08			0	0	0
573	2	67	1	25.721	88	1.92	1.5	4.7	9.9	9.6	4.99	209.684	1.42	2.87	19.43	64.96	1.61	18.355	0.66801		0.6246	40.9	1.479	9.9099		7.09	1.11	0.3	0.9	menopause		0	0	0
574	2	43	1	23.5294	71	5.7	3.2	3	7	15.4	4.49	242.792	0.18	2.87	1.95	3.04	0.09	554.321	27.7701		0.6246	31.6	0.866	10.1673	4.33152	6.4	0.83	2	0.9	regular	25	0	1	0
575	2	35	1	24.7409	85	2.21	1.1	4.9	7.3	12	4.46	231.756	3.71	6.93	4.37	5.5	0.27	524.953	1.04973		1.4574	47.1	1.256	10.0386		7.54	1.05	23.5	0.9	regular	28	2	1	0
576	2	32	1	28.578	72	3.95	1	4.7	16.7	11.8	7.11	278.659	0.67	17.55	3.88	5.96	0.16	234.944	19.4359		1.4574	47.1	3.08	10.9395		81.99	1.41	232	34.44	regular	30	0	1	0
577	2	58	1	20.202		8.51	2.6	25.2	5.2	10.6	3.87	264.864	0.52	4.88	20.74	64.59	2.06	3.671	0.73163		0.0694	45.3	1.234	8.4942		54.78	1.25	0.2	0.9			1	0	0
578	2	59	1	33.705	87	2.5	2.7	5.4	8.3	11.8	4.51	449.717	0.22	6.46	24.32	74.41	1.38	3.671	1.78136		0.4858	36.1	1.64	11.4543	4.43904	93.86	1.46	0.4	0.9			0	0	1
579	2	30	1	24.2424	78	2.56	1.6	8.5	20.3	12	6.33	314.526	0.05	24.04	3.27	3.16		161.524	14.06		1.2145	60.2		11.583	4.70016	80.15	1.23	0.3	0.9	non-regular	32	0	0	0
580	2	39	1	21.2585	70	1.29	1.2	5	25.1	15.5	3.34	413.85	5.93	19.47	1.82	2.32	0.23	385.455	14.0282		0.5205	44.8	1.882	11.3256		99.82	1.43	90.1	0.9	regular		2	0	2
581	2	27	1	18.4672	64	1.01	1.6	7	8.4	10.9	2.93	201.407	10.85	8.1	1.52	2.6	0.05	433.178	46.4744		1.5615	20.8	0.638	9.5238	3.85536	74.62	1.28	1.7	0.9	regular	31	3	1	2
582	2	44	0	29.6495		1.45	4	3.3	5.3	12.8	3.76	466.271	0.03	4.86	2.8	2.57		14.684	3.65815	20.9	8.6056	44.1	2.028	9.6525	4.50048	65.23	1.45	1	0.9			0	1	0
583	2	59	1	35.4191		4.07	2.9	6.7	9	14.7	9.71	295.213	0.07	8.42	31.65	112.03	6.16	25.697	0.54077		1.6309	58.7	4.692	8.4942		78.19	1.57	589.7	0.9	menopause		0	1	0
584	2	57	1	23.6244	80	4.73	2	6.3	19.2	14.9	2.91	314.526	3.79	7.12	45.09	115.25	3.19	3.671	1.14516		1.3186	41.2	2.51	11.7117	4.992	77.31	1.66	0.1	0.9	menopause		0	1	0
585	2	46	0	29.3878	105	5.6	2.2	13.6	10.1	14	13.99	331.08	0.03	9.52	2.76	4.79		36.71	1.84498	20.5	8.9873	108.8	4.077	14.4144		105.06	1.52	2.3	0.9			0	1	0
586	2	59	1	25.6055	85	9.6	4.8	6.7	19.5	5.6	2.97	383.501	3.39	6.01	21.11	55.98	2.35	3.671	2.2267		0.7287	49.1	0.803	11.583	4.10112	78.36	1.53	0.1	0.9	menopause		0	1	0
587	2	62	1	32.4219	120	2.5	1	7.7	13.4	10.2	6.08	286.936	2.47	6.73	18.42	50.66		51.394	0.73163		1.5962	86.9		13.2561	4.65408	116.04	1.14	0.2	0.9	menopause		0	0	0
588	2	55	1	39.7924	125	14.88	1.3	0.8	7.6	24.3	8.97	212.443	0.51	3.79	8.74	27.14	1.02	3.671	0.34991		0.7287	66.6	1.088	13.3848	5.19168	101.53	1.71	0.5	0.9	menopause		0	0	0
589	2	51	1	30.1021	102	2.73	2.4	3.1	14.7	15.1	13.6	226.238	0.16	12.03	30.62	77.22	2.75	3.671	0.09543		1.041	52.3	0.567	12.4839	4.79232	102.64	1.55	0.6	0.9	menopause		0	0	0
590	2	73	1	31.25	100	2.15	1.5	4.7	10.9	10.9	12.78	389.019	3.75	11.09	11.02	35.93	3.43	3.671	0.50896		0.8675	52	1.73	14.0283		116.4	1.51	1	0.9	menopause		0	0	0
591	2	40	0	31.3146	100	2.23	0.9	6.6	9.4	21.1	7.7	212.443	0.01	5.7	2.06	5.54		47.723	0.41353	26.1	10.5835	33.8		11.1969	5.5296	70.13	1.53	0.4	0.9			0	0	0
592	2	30	0	22.8774	70	2.36	1.3	2	4.8	11.1	5.37	353.152	0.32	17.07	6.61	4.15		14.684	3.181	22.2	16.1008	24.9	1.614	10.8108	5.13024	67.8	1.82	2.5	0.9			0	0	0
593	2	63	0	33.9506	100	5.5	2.3	0.8	14.2	12.7	9.81	311.767	0.01	5.16	5.18	5.88		36.71	1.17697	26	10.5835	59.5	1.053	13.3848	4.88448	109.18	1.64	0.3	0.9			0	1	0
594	2	51	0	24.0213	90	5	1.9	4.4	7.2	11.8	4.58	325.562	0.06	4.68	2.39	3.47		25.697	0.85887	19	8.3974	38		14.0283	5.376	107.14	1.97	0.5	0.9			0	0	0
595	2	28	0	33.6327	109	2.87	1.3	18.2	15.1	12.2	8.21	504.897	0.04	19.84	2.89	4.21		73.42	3.14919	22.3	13.9841	55.2	1.787	12.7413	5.57568	80.9	1.73	2.1	0.9			0	0	0
596	2	52	0	33.309	123	2.77	1.7	8.9	16.9	11.4	12.01	314.526	0.02	13.65	2.64	3.84		73.42	0.50896	22.6	10.9305	121.8	1.646	11.9691	5.32992	90.95	1.82	1.1	0.9			0	0	0
597	2	57	0	39.7582	100	3.88	2.6	2.6	11.4	18.4	4.55	278.659	0.8	3.27	23.98	40.04		3.671	0.60439	49		55.6	0.823	12.9987	4.89984	107.89	1.95	0.6	0.9			0	0	0
598	2	18	0	22.8571	70	3.51	1.7	4	12.2	14.4	4.99	499.379	0.06	10.78	3.73	2.6		29.368	3.94444	30.3	17.6276	87.6	1.997	14.5431		110.67	2.17	30.7	0.9			0	0	0
599	2	73	0	23.3556	80	1.19	1.6	5	5.9	14.8	4.08	413.85	0.04	6.11	5.43	8.61		36.71	1.04973	48.4	12.5961	20.5		11.9691		90.13	1.58	0.4	0.99			0	0	0
600	2	50	0	28.4055	90	6.59	1.6	9.7	18.7	14.2	8.81	245.551	0.01	18.85	3.93	6.58		3.671	0.73163	26.8	7.981	66.2	1.518	12.4839	5.42208	97.95	1.77	0.4	0.9			0	0	0
601	2	45	0	27.6817	90	3.95	0.9	2.6	11.7	16.7	3.62	173.817	0.01	2.18	3.32	4.72		14.684	1.30421	28.6	10.2365	26.1		10.6821	5.32992	90.98	1.79	2.1	0.9			0	1	0
602	2	50	0	34.6809	127	3.21	2.3	0.8	7.2	12.2	18.97	377.983	0.02	12.46	4.67	4.3		124.814	1.11335	35.2	7.7728	41.3	1.402	10.4247	5.23776	83.12	1.68	3	0.9			1	0	0
603	2	40	0	30.2992	80	5.35	1.7	4.2	14.6	19.5	6.54	190.371	0.02	4.37	1.45	2.89		29.368	1.08154	29.7	8.7097	34.8	1.289	11.4543	5.51424	84.9	1.68	0.3	0.9			0	1	0
604	2	21	0	23.1241	79	1.09	1.4	27.1	8.1	12.1	8.66	209.684	0.02	7.52	3.39	3.55		3.671	1.43145	35.7	12.0062	15.9		11.583	5.71392	93.88	1.78	0.7	0.9			0	0	5
605	2	27	0	23.9591	90	2.85	3.1	14.6	13.1	5.8	4.13	228.997	0.74	6.07	1.93	3.72		25.697	0.82706	57.4	14.921	35.8	0.859	12.4839	5.28384	83.09	1.89	0.6	0.9			0	1	4
606	2	44	0	25.0829	96	3.1	2.1	0.8	13.9	13.5	6.99	148.986	0.03	3.64	2.01	3.95		25.697	0.47715	37.6	14.0882	49.8	1.01	11.9691	4.86912	91.37	1.78	0.2	0.9			0	1	0
607	2	30	0	25.504	106	1.95	0.5	5.2	45.2	6.8	9	248.31	0.02	6.7	2.33	4.52		25.697	0.3181		13.4636	32.6		13.1274		91.71	1.78	1.6	0.9			0	1	0
608	2	35	0	24.3827	91	2.44	2.2	2.9	3.1	5.6	1.66	300.731	0.16	8.71	4.94	4.72		47.723	0.76344	46.8	14.8169	34.2	0.924	11.7117	4.992	96.17	1.81	0.5	0.9			0	1	0
609	2	31	0	22.9819	83	2.51	2.6	9.1	10.7	12.8	5.32	179.335	0.05	11.24	1.31	4.95		25.697	0.69982	40.9	10.3406	42	6.473	11.583		86.27	1.74	112.9	0.9			0	0	0
610	2	31	0	32.45	107	5.09	2.8	1.7	16.3	12.6	9.98	286.936	0.11	3.91	1.76	2.65		3.671	0.85887	33.7	8.8485	24.4	1.708	12.6126	5.34528	86.81	1.76	0.4	0.9			0	1	0
611	2	44	0	32.9067	109	1.55	1.9	30.6	7.6	6.5	6.08	228.997	0.06	5.37	3.16	4.05		69.749	0.79525	78.7	16.5866	49.9	0.831	11.7117	5.49888	82.5	1.79	0.6	0.9			0	1	0
612	2	29	0	22.3403	86	4.82	0.8	2.4	7	16.3	5.73	251.069	0.02	4.35	7.75	8.05		22.026	0.54077	26.6	13.1166	37.4	1.04	10.5534	5.59104	63.23	1.37	2.9	0.9			0	0	2
613	2	32	0	27.7744	91	3.53	1.9	3.4	18.1	13.5	4.72	231.756	0.03	3.81	3.09	2.11		47.723	0.79525		14.921	47.6		12.3552		92.02	1.82	1.6	0.9			0	0	3
614	2	30	0	24.2215	85	2.85	2.1	10.4	9.6	5.8	3.26	383.501	0.02	5.74	2.59	6.61		55.065	1.68593	26.2	15.0251	74.4	1.228	14.6718		86.96	1.64	2	0.9			0	0	3
615	2	18	1	18.3594	66	1.99	0.5	10.8	43.9	11.6	8.88	165.54	6.04	7.83	2.6	5.31	0.06	3.671	0.57258		1.1104	44.4	1.869	11.1969	5.2992	82.38	1.88	1.4	0.9	regular	4	0	0	4
616	2	32	0	32.3029	105	3.66	0.8	0.8	11.7	16.8	16.01	284.177	0.01	3.94	1.43	2.63		62.407	0.76344	15.5	7.6687	47.4	1.924	11.7117	5.34528	79.74	1.48	0.9	0.9			0	0	0
617	2	18	0	19.7232	70	1.55	0.8	4.5	4.9	8.1	4.25	198.648	0.11	5.59	3.51	3.09		95.446	1.11335	27.4	20.82	29.9		12.3552	5.59104	79.04	1.74	0.3	0.9			0	1	2
618	2	77	0	30.3233	108	2.18	5.2	13.9	20.8	9.3	9.74	325.562	0.03	11.44	2.41	12.47		22.026	0.54077	37.9	11.5204	73.6	4.246	12.7413		105.23	1.04	1149	219.95			0	0	0
619	2	65	0	22.7244	100	3.16	1.5	0.8	13.3	10.3	3.66	259.346	0.02	5.38	12.29	18.4		91.775	1.20878	40.9	8.5015	24.4		10.4247		92.51	1.47	0.7	0.9			0	0	0
620	2	75	0	31.7418	108	2.2	1.6	28.1	10.2	15.3		209.684	0.02	7.83	8.28	16.15		58.736	0.85887		7.9116	19.3		11.3256		97.73	1.5	0.2	0.9			0	0	1
621	2	65	0	30.3233	100	1.21	1.2	7.3	9.1	5.1	9.31	129.673	0.06	7.72	7.54	5.23		29.368	2.00403	12.3	11.2775	50.7		10.4247		91.25	1.62	1.7	0.9			0	1	0
622	2	68	0	28.3447	80	1.58	1.4	7.7	12.1	7.4	11.05	151.745	0.26	8.61	5.96	6.48		106.459	1.49507	28.9	9.4731	42.3		11.4543		91.95	1.8	1.8	0.9			0	0	0
623	2	70	0	32.6531	118	12.82	0.4	3.6	21	9.9	6.91	278.659	0.97	29.86	3.16	3.41		7345.67	42.9753	119.8		32.2		10.9395		105.91	1.47	17.4	1.14			0	0	0
624	3	21	0	32.1929	102	1.79	1	6	6.8	5.4	11.27	413.85	0.01	8.4	2.25	2.83		146.84	1.33602	20.6	11.3469	19	2.213	10.1673	5.34528	90.78	1.57	0.3	0.9			0	1	0
625	3	66	0	31.0477	108	3.95	3.9	54	14.9	22.3	10.32	452.476	0.66	3.99	3	3.84		121.143	2.2267	26.7	8.5362	19.5	1.793	9.1377		90.96	1.62	0.6	0.9			3	0	0
626	3	43	0	30.8845	106	2.9	0.5	3	6.6	11.3	10.69	375.224	0.02	11.32	2.18	5.01		139.498	1.49507	18.5	6.6971	29.3	1.446	11.583	5.28384	85.68	1.5	0.2	0.9			0	0	2
627	3	42	1	19.052	68	1.67	2.9	0.8	18.3	13.8	1.79	270.382	1.15	12.56	3.41	6.05	0.21	194.563	2.32213		2.3249	35.1	1.813	8.4942		65.65	1.55	0.4	0.9	regular	27	1	0	4
628	3	32	1	19.4674	65																									HRT	28	4	1	0
629	3	23	1	21.6713	68	1.14	0.7	2.3	17.6	12.5	5.36	408.332	0.03	8.49	11.22	6.66	0.13	220.26	4.07168		2.7066	53.8	2.969	9.5238	4.73088	86.03	1.48	1	0.9	regular	30	3	1	0
630	3	27	0	20.6038	77	1.72	2.8	10.9	3.1	12	4.8	311.767	0.05	6.5	6.48	3.9		84.433	2.19489		20.3342	26.8		11.3256		97.42	1.68	1.4	0.9			0	1	0
631	3	27	1	19.8141	68	11.39	0.7	6.9	12.9	7.9	4.92	342.116	0.07	10.64	25.32	7.9		194.563	1.46326		1.3533	32.2		9.9099		80.83	1.87	2.5	0.9	non-regular		0	0	0
632	3	26	0	21.3382	73	2.57	2.1	3.3	5.8	8	3.18	582.149	6.12	9.74	4.37	3.52		77.091	2.16308	19.7	13.1513	59.7		10.9395	4.86912	111.32	1.79	0.5	0.9			0	1	0
633	3	28	1	20.5693	71	1.59	0.7	0.8	12.8	10.3	2.84	364.188	1.17	10.9	5.68	7.33	0.09	95.446	3.30824		1.4227	34.8	1.638	10.0386	4.80768	92.03	1.45	0.4	0.9	regular	30	2	0	1
634	3	39	0	26.398	90	4.06	1.5	3.5	23.6	14	6.21	317.285	0.01	5.95	2.22	3.34		110.13	1.46326	15.2	12.6308	33.8	2.251	9.9099	4.89984	65.64	1.24	2.1	0.9			0	0	2
635	3	40	1	20.5693	72	4.66	0.5	9.9	21.4	14.3	3.29	226.238	0.08	16.09	11.23	6.16		550.65	0.82706		0.9022	36.6		11.3256	4.88448	92.1	1.5	0.5	0.9	regular	30	0	0	0
636	3	39	1	22.4913	73	2.13	1	2.1	10.9	10.7	4.06	493.861	6.94	9.03	1.65	2.54	0.04	44.052	1.17697		0.6246	58	1.828	11.7117	6.51264	133.24	2.03	0.5	0.9	HRT	24	0	0	1
637	3	24	0	26.0044	92	1.79	1.4	34.4	5.1	11	5.29	320.044	0.05	4.65	3.23	2.68		58.736	2.09946	17.4	13.0472	37.9	2.435	10.8108	5.11488	94.78	1.59	5.9	0.9			0	0	3
638	3	51	0	22.0522	86	2.47	0.7	0.8	28.9	6.9	2.98	380.742	2.8	4.19	1.97	4.3		77.091	2.00403	48.8	11.6939	102.2	4.014	8.2368		85.34	1.72	76.2	1.07			0	0	0
639	3	38	1	20.3383	71	1.64	0.7	0.8	15.1	12	3.4	493.861	9.15	11.53			18.95	150.511	2.92652		0.2082	19.5	1.456	11.1969	4.85376	115	1.84	2.2	0.9	HRT	28	0	0	3
640	3	45	0	22.9854	78	4.8	0.6	3.3	7.4	12.6	3.1	397.296	0.08	6.61	2.13	3.25		47.723	1.97222	53.4	16.5519	32.1	1.995	11.0682	4.6848	84.36	1.39	0.4	0.9			0	0	3
641	3	23	1	15.4315	61	1.44	1.1	0.8	24.2	4.8	5.43	496.62	13.78	45.37	10.7	6.25		613.057	51.5958		1.5268	34.2		12.3552	5.03808	101.55	2.13	3.2	1.1	regular	25	0	0	0
642	3	28	0	18.5178	70	2.7	2.1	4.1	4.6	9.6	2.3	264.864	0.01	4.57	2.66	1.67		88.104	2.25851	23.1	11.3816	45	1.388	11.1969	5.71392	80.86	1.65	0.5	0.9			0	1	0
643	3	58	0	22.7903	84	2.88	1.5	3.2	5.6	11.2	3.21	634.57	0.05	9.94	2.54	2.47		91.775	7.69802	42.4	14.5393	58.5		10.8108	4.11648	68.2	1.38	0.3	0.9			4	0	0
644	3	54	1	36.1323	101	2.56	3.3	7.9	8.9	13.2	6.04	289.695	1.05	6.13	43.73	89.28	3.94	33.039	0.28629		0.694	52.1	6.95	11.8404		127.7	1.49	1149	162.33	menopause		0	0	0
645	3	48	0	27.7447	98	3.76	0.6	5.1	11.5	11.1	5.11	333.839	0.05	9.74	5.3	10.85		84.433	0.6362	24.1	9.5772	37.7		10.6821	4.8384	98.44	1.45	1	0.9			3	0	0
646	3	52	1	24.5578	89	1.8	0.9	5.9	14.5	10	4.64	364.188	0.14	5.01	35.45	60.03	3.91	80.762	1.49507		1.3186	49.3	2.327	11.7117	5.02272	97.02	1.82	1.3	0.9	menopause		2	0	0
647	3	27	0	20.8086	80	1.08	1.7	4.5	6.8	7.4	3.54	408.332	0.04	9.97	5.03	4.04		88.104	3.68996	29.8	17.5235	32.9		10.296	4.70016	72.14	1.44	4.8	0.9			0	0	2
648	3	45	0	26.449	102	2.42	1.4	18.5	6.3	12.3	7.5	190.371	0.21	4.75	3.86	3.66		157.853	0.57258	28.1	18.4951	53.7		8.7516	5.11488	85.53	1.59	0.4	0.9			1	0	0
649	3	54	1	21.875	76	2.81	1.5	5.4	6.4	13.5	4.13	217.961	0.29	7.31	6.68	18.89	0.06	304.693	0.85887		1.9779	29.4	1.601	11.7117	4.73088	99.74	1.54	0.3	0.9	non-regular		2	0	0
650	3	27	0	25.6896	89															23.1			3.075									0	1	0
651	3	61	1	17.2111	63	3.91	1.3	6.9	8.9	6	5.03	358.67	2.95	7.33	16.45	52.86	1.27	29.368	1.62231		0.6593	33.8	1.693	7.4646		77.23	1.65	0.8	0.9			0	0	0
652	3	68	1	20.2848	68	3.45	1.3	8.1	5.7	18	5.06	281.418	0.11	3.9	18.35	71.03	1.86	18.355	0.79525		0.9022	34.8	4.05	10.5534		92.15	1.57	0.2	0.9	menopause		0	0	1
653	3	65	1	25	86	2.25	0.8	7.1	8.5	18.8	6.8	386.26	1.03	5.29	31.96	112.07	2.41	99.117	1.30421		1.2145	39.3	1.605	9.7812		83.66	1.51	4.3	2.61	menopause		0	0	2
654	3	55	0	28.075	101	2.2	0.6	6.7	12.1	5.3	11.88	303.49	0.02	8.56	2.48	3.6		66.078	1.46326	25.1	11.9368	50.1	2.295	12.0978	4.63872	95.69	1.43	3.1	0.9			0	0	0
655	3	42	0	30.2992	102	1.6	1.8	4.8	8.3	13.7	4.58	380.742	0.03	8.97	4.65	5.57		88.104	1.46326	17.9	12.1103	44.4	10.278	7.0785		65.5	1.56	45	0.9			0	0	2
656	3	31	1	22.4813	72	2.45	0.5	12	9.8	15.2	4.23	364.188	0.22	16.64	31.24	12.72	0.14	745.213	3.05376		1.8044	39.6	5.615	9.5238		89.91	1.55	107.4	100.7	regular	26	2	0	3
657	3	58	1	31.975	90	80	2.2	19.6	5.9	19	5.49	333.839	1.06	6.75	30.16	72.19	1.99	62.407	0.98611		1.4227	51.7	2.601	8.7516	5.376	107.82	1.65	1.4	1.12	menopause		1	0	0
658	3	75	1	31.1634	90	1.67	1.9	5.1	4.7	8.4	5.26	347.634	1.44	9.48	31.46	69.82	2.7	88.104	0.38172		1.5962	30.5	2.191	11.3256		89.14	1.42	7.7	0.9	menopause		0	0	0
659	3	67	0	23.5479	93	4.24	2.5	11.6	13.5	16	3.91	411.091	0.05	5.17	5.06	6.94		44.052	1.33602	43.1	11.2081	27.6	4.96	11.7117		96.11	1.58	1.2	0.9			0	0	0
660	3	29	1	24.1633	79	1.35	0.8	4.1	21	9.9	6.66	284.177	0.1	17.14	17.93	10.91	0.4	337.732	1.84498		3.0189	37.4	1.606	11.4543	5.25312	101.93	1.45	0.7	0.9	non-regular		4	0	0
661	3	28	0	22.014	85	2.6	1.1	4.1	5.2	9.5	3.39	292.454	0.05	8.81	4.26	3.61		99.117	0.9543	28	12.3879	32.5	1.406	9.7812	5.26848	77.22	1.77	0.5	0.9			3	0	5
662	3	31	0	31.4077	103	3.92	2	9.9	30.5	16.8	11.3	526.969	0.01	4.5	2.07	3.26		183.55	2.38575		10.1671	35.9		8.4942		68.56	1.41	2.1	0.9			3	1	0
663	3	35	1	31.6443	87	1.81	0.6	4.6	24.8	12.9	4.8	146.227	0.13	10.71	11.91	3.28	0.09	972.815	23.3167		2.2208	43.5	1.299	10.296	4.608	100.25	1.64	1.1	0.9	regular	30	0	0	0
664	3	30	0	22.0386	78	2.67	1.7	3.4	14.2	9.6	2.61	488.343	0.06	10.94	5.94	6.26		80.762	2.38575		21.8263	51.5		10.6821		70.2	1.54	0.2	0.9			0	0	0
665	3	37	1	26.2596	90	2.6	0.7	14.9	22	14.9	5.09	151.745	1.38	11.97	4.15	7.3	0.29	271.654	0.73163		1.1798	31	1.694	9.1377	5.16096	89.92	1.64	1.6	0.9	regular	28	3	0	2
666	3	37	0	26.7299	96	4.23	0.7	2	10.1	16.8	7.61	262.105	0.03	11.25	3.13	3.75		110.13	0.69982		12.5267	39.2		13.5135		91.92	1.75	0.4	0.9			1	1	2
667	3	39	0	25.6173	82	2.74	1.4	3.6	10.1	7.6	3.56	405.573	0.05	18.75	3.85	7.14		128.485	1.71774	34.7	13.5677	32.9	1.75	12.0978	5.08416	78.48	1.53	1.6	0.9			0	0	0
668	3	53	1	21.9363	70	1.94	0.7	4.7	5.7	14.8	6.82	438.681	0.89	8.24	54.68	119.64	5.79	62.407	2.19489		1.5962	31.3	2.255	10.6821	4.74624	95.14	1.7	0.3	0.9	menopause		1	0	2
669	3	37	0	19.2672	74	1.79	1.2	8.3	7.9	12.8	2.72	303.49	0.11	5.87	2.37	3.88		99.117	1.08154	47.2	13.0819	52.8	2.131	13.1274	4.13184	91.43	1.42	1.4	0.9			0	0	0
670	3	58	1	25.6544	82	2.97	1.4	6.4	10.3	10.9	4.3	394.537	3.24	6.2	31.86	66.15	2.04	44.052	0.79525		0.5899	56.6	4.302	12.9987		8.83	0.9	255.2	2.93	menopause		0	0	0
671	3	63	0	33.9506	118	4.09	1.1	9.4	8.5	31.3	17.86	297.972	0.05	10.4	5.55	9.56		77.091	0.89068	17.5	7.5646	67.4	4.075	10.5534	5.59104	7.11	1.1	4.4	0.9			0	0	2
672	3	24	0	28.3554	95	2.67	1.4	3.4	12.8	11.1	5.35	515.933	0.02	5.95	3.15	1.72		143.169	3.75358	31.5	14.5393	24.4		10.5534	5.48352	7.1	1.15	1.8	0.9			0	1	0
673	3	22	1	39.3503	103	2.77	0.4	4	13.9	3.5	15.81	430.404	0.11	6.54	11.58	6.35	0.09	179.879	6.58467		2.1167	42.1	1.046	12.0978		8.27	1.08	225.5	1.6	regular	28	1	0	0
674	3	39	1	19.8413	73	1.89	1.2	6.5	16.5	3.8	7.23	438.681	0.77	8.11	3.02	2.35	0.09	1035.22	36.6451		7.1482	44.3	1.347	11.3256	4.7616	6.4	0.99	1.1	0.9	regular	34	0	0	2
675	3	39	0	23.5883	85	2.83	2	7.9	10.9	3.9	6.15	242.792	0.03	4.14	2.9	6.49		80.762	1.49507	30	12.1797	29.4		10.1673	5.09952	7.08	1.19	0.7	0.9			1	0	0
676	3	75	1	30.4076	105	2.48	1.3	9.3	11.1	13.3	8.52	284.177	0.08	8.48	20.86	126.72	0.76	62.407	0.89068		0.5899	78.5	2.63	10.8108		8.46	0.99	0.3	0.9	menopause		1	0	0
677	3	51	1	25.3155	86	2.73	3.7	0.8	9.2	7.4	2.11	446.958	3.97	23.29	33.57	37.74	1.07	264.312	3.14919		1.3186	37.2	3.467	8.3655		6.4	0.83	0.3	0.9	regular	28	2	0	0
678	3	53	0	25.5354	57	2.35	1.2	2.5	9.2	15.2	4.93	297.972	0.32	5.72	5.37	3.74		161.524	1.33602	24.7	8.9526	74.5	2.652	10.6821	5.2224	7.38	1.14	0.3	0.9			0	0	2
679	3	52	1	30.4438	87	2.89	1.5	10.9	5.8	6.4	5.74	402.814	3.56	8.13	18.37	61.59	1.5	469.888	3.75358		0.9022	44.9	8.763	9.6525		7.01	0.97	867.9	19	HRT		0	0	0
680	3	54	0	30.6148	111	3.52	3.5	7.4	16.1	12.2	17.62	309.008	0.17	4.16	5.18	7.23		77.091	1.33602		9.369	21.8		13.2561		122.47	2.11	1	0.9			1	1	0
681	3	40	0	23.3556	87	4.69	1.5	3	12	7.1	3.53	369.706	0.02	13.17	5.37	4.87		25.697	2.19489		15.2333	31.7		12.0978		77.13	1.59	0.1	0.9			0	0	0
682	3	26	0	25.4017	91	2.8	1.3	2.7	8.7	14.4	2.68	496.62	0.04	9.25	5.15	4.89		47.723	3.46729		17.2459	27.2		12.87		95.15	1.57	0.4	0.9			0	0	3
683	3	65	1	25.4581	92	2.88	2.1	7.4	13.4	12.7	11.49	311.767	0.39	5.41	20.6	42		3.671	0.41353		1.0063	37.8		12.2265		103.93	1.29	0.7	0.9	menopause		0	1	4
684	3	38	1	27.8159	84												0.03						0.718							regular	28	0	0	0
685	3	28	0	25.0574	83	2.67	2.6	0.8	4.4	11.4	8.1	240.033	0.02	8.04	2.14	2.39		91.775	0.98611		13.9841	41.8		13.1274		90.18	1.73	1.7	0.9			0	0	1
686	3	22	1	29.34	90	1.98	2.7	0.8	23.1	6.4	5.67	157.263	0.04	20.03	15.08	7.65	0.42	146.84	0.85887		2.4984	37.9	3.228	14.4144		90.19	1.55	1	0.9	non-regular		0	0	0
687	3	38	1	21.2585	68	2.96	1.4	5.5	14.2	10.4	2.04	435.922	1.47	14.74	18.24	3.94		1637.27	2.09946		1.735	32.3		14.157	4.70016	90.06	1.68	0.6	0.9	non-regular		0	0	0
688	3	41	0	29.6296	105	1.73	3.3	3.3	3.5	9.6	12.65	433.163	0.69	22.77	3.98	5.21		51.394	1.9086	20.8	9.8548	35.8	4.047	13.5135	5.26848	95.39	1.81	0.4	0.9			0	0	0
689	3	48	1	25.9645	80	2.54	0.8	13.6	15.9	13.9	7.47	217.961	3.6	9.1	1.53	5.21		223.931	17.9408		0.2776	46.9		10.6821	5.17632	89.34	1.71	0.3	0.9	regular	22	0	0	0
690	3	63	0	28.257	99	3.14	1.7	7.2	12.7	4.8	5.18	433.163	0.01	4.18	4.52	9.99		80.762	1.94041	45.2	13.2554	28.7	2.475	12.6126	5.20704	88.71	1.33	0.4	0.9			0	0	0
691	3	43	0	33.2515	110	3.3	0.9	11	12.1	9.3	15.97	231.756	0.01	4.08	1.49	2.6		88.104	0.3181	16.5	7.8769	64.7	1.479	11.7117	6.25152	101.43	1.89	2.4	0.9			4	0	0
692	3	35	1	28.075	85	2.72	0.5	5.4	11.4	4.4	6.36	220.72	1.02	9.29	5.37	20.21	0.13	62.407	0.82706		0.694	33.3	2.335	10.6821	4.71552	91.17	1.53	0.2	0.9	regular	28	1	0	0
693	3	68	0	22.3094	84	1.95	2.6	3.2	7.1	8.9	5.37	284.177	0.28	10.21	9	12.73		102.788	1.36783	66.4	17.4888	38.4	3.891	9.6525	4.05504	89.21	1.48	192.6	0.9			3	0	6
694	3	49	1	31.2314	111	3.94	7.4	3.8	8.8	11.9	10.57	217.961	0.25	6	42.95	92.42	5.16	36.71	0.6362		1.7697	55.3	3.414	15.1866		134.99	1.36	212.3	0.9	menopause		0	1	0
695	3	38	0	26.1493	93	3.34	2.9	0.8	11.3	7.7	10.92	322.803	0.01	7.07	4.53	6.19		25.697	0.82706	21.4	9.5425	26.2		12.0978	5.4528	140.61	2.58	0.5	0.9			3	0	0
696	3	47	1	24.2188	77	2.27	3.4	0.8	8	9.9	5.41	297.972	0.19	5.52	47.41	88.59	0.81	91.775	0.69982		1.1451	138.9	1.406	11.3256	4.66944	121.47	1.72	0.3	0.9	non-regular		0	0	7
697	3	37	1	23.7118	76	2.57	0.5	6.1	18.5	8.2	3.47	413.85	0.05	12.98	3.23	6.23	0.18	139.498	2.89471		1.4921	39.8	4.045	10.0386	4.71552	83.19	1.6	1.4	0.9	regular	28	1	0	0
698	3	56	0	26.6728	92	2.79	1.1	10.4	7.1	10.5	11.49	416.609	0.16	5.99	1.59	6.16		106.459	2.00403	11.7	5.899	23.7	7.341	9.5238		97.1	1.76	611.6	10.32			0	0	0
699	3	67	1	27.4348	87	2.33	1.2	20.9	2.7	23.4	6.15	457.994	0.44	3.33	24.81	56.79	2.2	91.775	1.08154		1.2839	40.9	1.762	12.6126		120.62	1.67	0.6	0.9	menopause		0	0	0
700	3	65	0	27.4406	102	4.62	2.5	23.9	6	17.5	7.09	295.213	0.15	6.6	5.23	7.67		135.827	1.55869	35.7	9.6119	31	0.871	11.1969		124.79	2.19	0.7	0.9			1	0	0
701	3	49	1	22.0741	66	3.16	9.6	68.1	5.2	5.4	2.86	317.285	2.1	7.58	39.92	152.41	2.32	22.026	0.66801		0.9369	36.8	2.744	11.1969	4.5312	87.7	1.59	2.4	0.9	menopause		0	0	5
702	3	53	0	27.7778	104	5.27	2.7	0.8	6.3	12.3	13.6	314.526	0.14	6.22	1.83	10.86		66.078	1.2724	39.6	8.2933	40.8	1.024	10.4247	4.96128	87.39	1.54	0.5	0.9			3	0	0
703	3	53	1	26.5338	83	4.37	1.3	9.3	34.2	8	8.31	317.285	4.6	14.31	4.38	9.58	0.22	227.602	3.14919		0.9716	42.5	1.358	13.7709		106.9	1.45	48.3	6.53	menopause		0	0	0
704	3	71	1	28.8044	94	3.42	2.6	0.8	23.2	10.8	6.8	342.116	0.69	6.03	18.18	67.51	5.22	55.065	0.6362		1.5268	40.9	2.721	12.7413		104.38	1.43	86	7.44	menopause		0	0	0
705	3	78	0	24.4418	90	1.94	3.3	42.3	8.4	12.3	4.62	273.141	0.46	6.49	7.36	14		55.065	0.60439	70.8	10.1671	44.2	4.399	11.3256		75.08	1.33	1.2	0.9			0	0	7
706	3	65	1	22.1893	73	2.85	0.5	3	6.2	3.8	5.91	267.623	0.48	6.55	30.84	94	2.5	3.671	0.22267		0.0347	36.1	0.947	9.5238		82.91	1.44	1	0.9	menopause		0	0	0
707	3	65	0	26.0617	99	2.96	2.5	5.9	7.2	14.9	4.17	242.792	0.77	4.11	4.35	3.41		47.723	1.17697	47.6	11.6592	43.9	1.491	10.9395		78.73	1.23	0.3	0.9			1	0	0
708	3	61	1	29.9688	90	5.97	1	6.8	7.4	16.9	12.2	121.396	0.5	4.22	19.03	73.43	3.03	51.394	0.47715		1.7697	61.7	5.146	8.3655		78.17	1.85	660.1	8.84	menopause		2	0	0
709	3	66	0	23.5294	88	1.69	1	5	6.7	17.8	2.13	187.612	0.11	8.98	2.77	3.9		36.71	1.17697	55	13.4636	39.8	7.915	9.009		65.04	1.24	0.2	0.9			3	0	0
710	3	43	1	22.4913	73	2.04	1.2	4.8	12.5	7	5.02	333.839	6.77	7.9	6.04	5.59	0.1	561.663	25.3526		0.3817	38.4	1.942	9.3951	4.57728	80.22	1.55	0.5	0.9	regular	28	3	0	0
711	3	20	1	23.1834	76	1.44	1.5	3.5	6	8.2	5.96	372.465	0.72	55.66	3.95	5.38	0.26	40.381	3.68996		0.9022	33.7	2.643	11.7117	5.02272	82.29	1.82	0.6	0.9	regular	29	0	0	1
712	3	42	1	26.986	75	1.45	1.5	8.2	16.6	6.8	4.19	521.451	6.05	19.16	1.79	2.78	0.15	3.671	1.65412		1.2492	49.5	4.675	10.5534		100.63	2.08	0.3	0.9	HRT	28	1	0	0
713	3	31	0	24.4536	89	2.72	1.4	2.3	18.8	16.5	3.68	273.141	0.03	6.46	1.19	3.79		3.671	0.9543	19	8.4321	18.9	5.127	11.7117		90.34	1.62	0.3	0.9			1	1	3
714	3	32	1	18.132	64	3.28	0.7	4.9	12	12.1	2.81	284.177	0.08	12.48	6.04	6.95	0.21	172.537	1.46326		1.3186	18.1	1.117	14.0283	5.42208	87.49	1.45	0.2	0.9	regular	29	0	0	2
715	3	39	1	22.1453	76	3.71	1.9	3	8.1	11.9	4.31	264.864	0.63	8.7	7.66	7.25	0.16	396.468	0.60439		1.2145	35.1	1.55	13.6422	4.57728	91.61	1.5	0.5	0.9	regular	26	1	0	0
716	3	24	1	18.8189	60	2.15	0.5	4.9	51.1	15.9	3.15	157.263	7.57	7.95	3.88	3.22	0.08	348.745	35.0864		1.9779	36.7	1.326	11.8404	4.3776	81.14	1.58	0.2	0.9	regular	28	0	0	5
717	3	25	0	30.1107	107	1.55	1.1	3.6	8.2	14.5	8.5	237.274	0.02	7.26	5.3	1.87		62.407	1.55869	22.1	12.0062	32.3	1.831	10.0386	5.31456	92.89	1.7	0.7	1.67			0	0	0
718	3	68	1	29.4758	91	5.34	1	4.8	11.1	7.3	12.72	240.033	0.83	11.07	11.22	52.36	2.37	3.671	0.12724		0.5552	38.6	13.852						0.9	menopause		1	0	3
719	3	26	1	21.3039	71	2.79	0.9	0.8	8	13.3	4.91	698.027	6.28	20.18	0.97	4.4	0.07	3.671	0.6362		0.2429	68.4	2.34	10.5534		141.28	2.37	124.9	191.91	HRT	21	0	0	0
720	3	49	0	28.5968	94	6.74	1.9	8.4	15.2	5.4	3.15	331.08	4.07	7.7	4.43	2.8		3.671	0.82706	38.8	12.0062	47.1	1.706	12.9987	5.34528	61.38	1.38	0.6	0.9			0	0	6
721	3	42	1	27.9904	92	10.16	0.8	4.6	26.5	11.9	3.35	143.468	1.18	8.81	3.52	3.28	0.15	187.221	18.2589		1.1798	63.3	1.438	13.2561	4.85376	97.62	1.66	0.3	0.9	regular	27	1	0	0
722	3	20	1	21.8776	75	3.48	0.4	9.1	10.1	11.3	6.59	253.828	0.52	10.13	34.64	7.46	0.07	855.343	1.33602		1.8738	44	1.921	13.7709	4.96128	93.71	1.39	0.5	0.9	regular	28	1	0	2
723	3	65	1	20.1348	73	4.02	0.8	11.4	4.8	6.6	2.43	228.997	0.6	3.74	28.49	88.17	2.18	3.671	0.69982		0.7287	59.9	4.672	11.9691		79.82	1.4	116	10.44	menopause		0	0	7
724	3	47	1	25.0995	78	3.62	1.9	0.8	17.6	9.6	2.87	339.357	0.13	24.62	4.61	7.54	0.12	117.472	9.2249		1.1104	36.4	2.34	12.87	4.57728	88.24	1.33	0.2	0.9	regular	30	4	0	1
725	3	42	1	27.8876	81	6.5	0.5	4.7	8	11.6	3.25	295.213	2.59	16.84	2.57	6.33	0.22	36.71	8.9068		0.2776	30.9	1.715	12.6126	4.224	107.3	1.47	0.6	0.9	regular	28	2	0	0
726	3	43	1	17.782	64	2.2	0.8	4.7	9.7	11.2	2.18	201.407	0.39	7.76	5.66	7.77		110.13	4.4534		1.0757	27.9		12.0978	4.6848	87.51	1.54	0.4	0.9	regular	28	0	0	0
727	3	20	0	22.4088	78	1.45	0.5	1.3	9.7	10.8	3.83	457.994	0.04	13.34	2.7	2.21		51.394	3.24462	29.6	18.2522	31.1		12.3552	5.97504	88.27	1.71	0.6	0.9			0	0	3
728	3	47	0	28.0863	101	6.17	2.1	34.6	13	19.9	8.7	380.742	0.03	5.67	3.61	8.3		44.052	1.52688	45.7	15.5109	38.3	1.349	11.0682	5.376	78.41	1.75	0.2	0.9			1	0	0
729	3	53	0	25.8806	97	4.91	0.7	8.6	7.6	13.7	3.42	237.274	0.38	9.26	3.48	2.95		3.671	0.79525	9.4	7.3217	45.5		11.3256	4.65408	80.03	1.54	0.7	0.9			2	0	0
730	3	53	1	30.4438	90	1.78	1.6	4.1	12	14.4	6.04	195.889	1.4	4.82	32.59	53.29	1.76	3.671	1.46326		0.4511	37	2.814	12.7413		82.96	1.72	320.9	0.9	menopause		2	1	0
731	3	27	1	20.7008	72	1.18	2.9	4.1	11.8	9.8	3.76	212.443	0.13	9.98	2.82	5.4	0.13	165.195	0.73163		1.2492	28.5	2.156	12.9987	4.82304	89.84	1.67	0.3	0.9	regular	28	1	1	0
732	3	37	1	17.3604	66	9.22	0.6	6.1	14.3	17.1	6.26	364.188	3.35	7.97	3.87	4.24	0.08	466.217	16.5094		1.3533	29.6	2.098	10.4247	4.85376	71.44	1.68	0.2	0.9	regular	21	0	0	0
733	3	42	1	20.2812	73	2.42	1.1	6.4	3.8	11	3.03	234.515	3.36	23.8	3.55	3.95	0.02	994.841	57.7351		1.0757	48.7	4.501	11.9691		77.52	1.52	0.2	0.9	regular	29	4	0	0
734	3	66	0	21.8573	82	8.96	1.7	6.2	6	6.5	2.89	286.936	5.36	9.97	7.13	8.89		3.671	1.55869	84.6	20.2648	48.9		13.1274		97.82	1.81	0.6	14.38			1	0	1
735	3	39	0	22.2753	87	3.75	4.1	22.6	15.5	16.9	4.1	513.174	0.04	14.8	4.44	4.23		69.749	2.06765	65.8	22.8673	54.9		9.9099	5.57568	68.12	1.6	0.9	0.9			1	1	0
736	3	23	0	19.6927	74	2.12	0.9	5.1	7.7	5.4	4.27	595.944	9.14	15.78	6.27	2.33		44.052	5.53494		12.7696	32		12.3552		90.64	1.7	265.5	2.64			0	0	3
737	3	50	0	26.6436	89	2	3.1	13.7	18.5	15.7	5.6	507.656	0.41	9.43	1.73	4.54		3.671	2.48118	39.4	7.4258	77.7		13.6422	4.74624	113.19	1.5	0.3	0.9			1	1	0
738	3	58	0	26.4463	105	4.44	1.1	12.9	15	8.4	3.3	366.947	0.02	5.62	3.13	2.54		3.671	0.60439	13.9	6.1419	60.5	0.967	13.1274	5.34528	91.03	1.39	2.8	0.9			3	0	0
739	3	51	0	29.4029	103	5.29	2	25.6	8.2	8.5	7.3	675.955	0.13	8.14	1.85	3.61		3.671	1.74955	10.5	8.675	37	1.43	11.7117	5.62176	91.7	1.63	0.2	0.9			2	0	0
740	3	54	1	27.5134	78	25.89	2.3	4.3	6.1	8.6	5.84	560.077	2.26	14.98	20.24	52.79	0.41	124.814	4.10349		1.3186	33.8	1.927	12.0978	4.71552	87.79	1.56	0.7	0.9	menopause		0	0	0
741	3	31	0	24.7843	77	3.31	1.1	2	6.1	8.6	2.75	342.116	0.08	9.11	6.88	5.97		14.684	1.9086	60.5	15.8926	28.6	1.833	12.7413	4.86912	98.68	1.65	9.2	0.9			0	0	3
742	3	67	0	22.5981	92	1.56	0.7	12	8.9	11.9	4.3	507.656	0.45	20.32	18.22	6.51		194.563	2.13127	81.1		27.4	1.586	12.7413		104.15	1.55	0.4	0.9			1	0	0
743	3	66	1	21.6333	90	7.78	1.2	1.6	9.9	11.7	4.72	333.839	0.2	9.8	25.62	81.05	1.71	3.671	0.54077		0.2429	64.9	33.1						0.9	menopause		0	0	0
744	3	61	0	28.089	104	2.57	2.7	5.6	10.5	9	10	543.523	0.23	8.09	7.51	15.89		3.671	1.39964	38.4	5.7255	59.7	1.286	14.9292		116.53	1.85	0.3	0.9			1	0	0
745	3	28	1	17.1875	63												0.16						4.284							regular	30	0	0	0
746	3	48	0	24.3911	89	2.32	3	7.9	3.8	30.3	2.77	433.163	0.06	7.75	4.77	5.03		40.381	2.44937	45.8	16.0661	49.4		12.9987	5.13024	108.26	1.64	1.3	0.9			2	1	0
747	3	36	1	17.4747	63	4.5	1.1	5.4	13	3.8	2.28	391.778	2.68	53.99	9.64	12.44		260.641	10.9426		0.0347	43.9		11.7117		104.56	1.91	0.3	0.9	regular	28	0	0	0
748	3	36	0	28.634	96	1.23	1.2	5.2	5.1	9.7	13.33	325.562	0.02	7.64	2.1	2.99		124.814	1.65412		15.1986	36.6		10.5534		91.35	1.84	1	0.9			0	0	0
749	3	68	0	24.8016	92	3.1	4.9	18.7	7.9	15.9	2.75	226.238	0.2	8.16	16.35	24.4		154.182	0.44534		13.533	43.5		8.4942		86.1	1.85	0.4	0.9			3	1	0
750	3	44	0	28.7347	99	12.09	1	4.5	14.1	11.1	9.04	322.803	0.07	6.65	1.46	2.62		58.736	1.11335		11.6939	31.6		10.5534		89.17	1.54	0.3	0.9			3	1	0
751	3	42	1	19.8347	64	2.28	1.2	11.9	12.6	6.8	4.33	292.454	0.1	5.86	33.24	81.9		40.381	1.20878		2.9148	75.9		9.9099		81.71	1.46	1.8	0.9	non-regular		0	0	1
752	3	75	0	21.9363	90	1.96	2.1	10.2	15.8	13.8	3.36	457.994	0.26	13.1	10.54	25.87		66.078	2.64023		8.3974	55.4		9.1377		67.74	1.45	0.6	1.52			3	0	0
753	3	76	1	29.5159	97	2	1	20.3	4.4	5	4.14	160.022	0.41	5.88	29.77	77.56	2.92	58.736	0.73163		0.5899	32.6	1.541	10.8108		83.03	1.42	0.7	0.9	menopause		0	0	0
754	3	71	0	24.4857	89	1.05	2.4	5.6	7.9	14.8	3.27	267.623	0.38	5.22	2.87	5.13		110.13	1.68593		10.8611	33		8.8803		87.69	1.74	1.9	0.9			1	0	7
755	3	29	1	17.3745	66	2.14	3.6	0.8	10.8	5	2.85	251.069	0.27	13.25	3.53	4.67		385.455	32.9233		1.8738	24.7		12.4839		120.51	1.78	0.2	0.9	regular	27	0	0	5
756	3	70	1	23.7812	78	1.13	1.2	5	11.8	14	5.29	209.684	2.43	6.59	34.85	80.95		36.71	0.38172		0.347	38.1		9.9099		94.9	1.54	0.4	222.73	menopause		0	0	0
757	3	71	1	30.385	91	1.19	2.8	8.5	9	5.3	4.91	165.54	0.95	3.35	26.18	55.88		25.697	0.60439		0.9022	69.5		9.5238		96.5	1.55	123.6	3.16	menopause		0	0	7
758	3	39	0	31.9193	108	2.29	5.4	5.5	11.4	10.5	12.62	402.814	0.03	5.61	4.89	1.44		187.221	2.06765		12.2144	58.8		9.9099		97.77	1.41	0.9	0.9			3	1	0
